# Supplementary material for: (Dodecafluorosubphthalocyaninato)(4-methylphenolato)boron(III)
Source: Acta Crystallogr Sect E Struct Rep Online. 2010 Nov 6;66(Pt 12):o3059. doi: 10.1107/S1600536810042716 (PMC3011663; doi:10.1107/S1600536810042716)
Supplement: Supplementary file 2 [file e-66-o3059-Isup2.hkl]

# 
# h,k,l, Fc-squared, Fo-squared, sigma(Fo-squared) and status flag 
# 
data_I
_shelx_title ' k1030 in P2(1)/n' 
_shelx_refln_list_code          4 
_shelx_F_calc_maximum      204.01 
_exptl_crystal_F_000      1424.00 
_reflns_d_resolution_high  0.7709 
 
loop_ 
 _symmetry_equiv_pos_as_xyz 
 'x, y, z' 
 '-x+1/2, y+1/2, -z+1/2' 
 '-x, -y, -z' 
 'x-1/2, -y-1/2, z-1/2' 
 
_cell_length_a    14.6522 
_cell_length_b    10.5510 
_cell_length_c    18.0010 
_cell_angle_alpha  90.000 
_cell_angle_beta   96.663 
_cell_angle_gamma  90.000 
 
_shelx_F_squared_multiplier     1.000 
 
loop_ 
 _refln_index_h 
 _refln_index_k 
 _refln_index_l 
 _refln_F_squared_calc 
 _refln_F_squared_meas 
 _refln_F_squared_sigma 
 _refln_observed_status 
   2   0   0     6139.45     5623.23    132.06 o 
   4   0   0    23082.03    21117.63    484.81 o 
   6   0   0    10065.53    10828.57    221.19 o 
   8   0   0    10626.12    12453.65    252.03 o 
  10   0   0      712.29      810.60     26.07 o 
  12   0   0      885.72      851.02     52.14 o 
  14   0   0      275.06      268.76     50.44 o 
  16   0   0        4.69       -3.73     17.10 o 
  18   0   0       26.34       30.53     33.95 o 
   2   1   0     3276.08     2992.58     62.74 o 
   3   1   0       29.48       24.01      2.82 o 
   4   1   0     2586.74     2343.95     36.32 o 
   5   1   0       12.05       10.99      3.16 o 
   6   1   0        5.92       -3.53      3.53 o 
   7   1   0     2964.17     2964.87     53.60 o 
   8   1   0     1897.10     2291.27     66.99 o 
   9   1   0        4.45        0.01      5.80 o 
  10   1   0       79.60       58.27      7.24 o 
  11   1   0      885.39      901.03     22.56 o 
  12   1   0     1433.00     1599.49     50.98 o 
  13   1   0      218.98      206.46     13.49 o 
  14   1   0      557.50      747.42     25.72 o 
  15   1   0      515.84      603.16     55.94 o 
  16   1   0        3.82       -7.91     13.93 o 
  17   1   0       38.36       28.91     17.75 o 
  18   1   0        7.14      -26.50     26.50 o 
   0   2   0     1929.11     1743.11     59.03 o 
   1   2   0     2156.88     2163.61     40.15 o 
   2   2   0    22149.00    21491.65    498.07 o 
   3   2   0    10624.53    10088.97    171.74 o 
   4   2   0      258.81      219.35      6.91 o 
   5   2   0       85.16       62.19      8.31 o 
   6   2   0     3326.72     3689.73     76.09 o 
   7   2   0      708.63      737.01     19.61 o 
   8   2   0      788.37      830.34     21.37 o 
   9   2   0      491.37      459.78     31.90 o 
  10   2   0        0.83       10.69      7.19 o 
  11   2   0       10.24       11.86      8.45 o 
  12   2   0      363.04      390.68     24.67 o 
  13   2   0       74.86       77.50     13.54 o 
  14   2   0      105.40       73.30     12.49 o 
  15   2   0       84.49       90.58     31.33 o 
  16   2   0       17.83       -3.68     19.11 o 
  17   2   0        0.20       20.53     16.08 o 
  18   2   0        0.09       11.74     27.88 o 
   1   3   0     2170.38     2070.18     39.86 o 
   2   3   0     2507.87     2666.32     52.75 o 
   3   3   0       12.57        9.65      3.87 o 
   4   3   0     3674.00     3647.58     71.46 o 
   5   3   0      726.31      625.95     31.80 o 
   6   3   0     3793.92     4025.74     68.18 o 
   7   3   0      343.15      397.39     11.08 o 
   8   3   0     1862.15     2050.33     37.72 o 
   9   3   0     1025.24     1137.58     26.72 o 
  10   3   0       83.29       78.64      9.11 o 
  11   3   0       43.24        5.57      9.62 o 
  12   3   0      652.26      653.50     61.61 o 
  13   3   0      201.81      172.69     17.28 o 
  14   3   0        3.46       -1.97     11.24 o 
  15   3   0       12.71       50.11     23.74 o 
  16   3   0       96.57      153.57     28.14 o 
  17   3   0       61.95       67.63     27.01 o 
  18   3   0       29.68       44.84     44.84 o 
   0   4   0     9804.49    10484.07    253.34 o 
   1   4   0    41620.23    44442.93   1462.09 o 
   2   4   0      269.75      200.33     19.14 o 
   3   4   0     4872.98     5219.89     94.50 o 
   4   4   0      877.93      764.87     21.63 o 
   5   4   0     1335.62     1520.80     33.59 o 
   6   4   0        0.01       10.62      5.03 o 
   7   4   0       34.28       34.58      5.93 o 
   8   4   0       14.45        7.75      5.48 o 
   9   4   0      176.35      167.62      9.51 o 
  10   4   0       13.01       16.92      6.64 o 
  11   4   0       34.33       15.45     10.27 o 
  12   4   0       70.82       38.68     11.35 o 
  13   4   0        0.62        5.94     10.89 o 
  15   4   0        0.19        4.19     23.43 o 
  16   4   0       11.41       35.87     26.58 o 
  17   4   0      211.56      222.54     36.46 o 
   1   5   0      547.10      591.19     16.43 o 
   2   5   0     2224.10     2198.20     47.04 o 
   3   5   0     3563.17     3854.63    100.63 o 
   4   5   0     1447.05     1518.23     41.08 o 
   5   5   0     2049.83     2199.16     61.26 o 
   6   5   0      551.85      520.17     20.11 o 
   7   5   0      286.81      258.87     10.42 o 
   8   5   0     1045.81     1061.96     31.46 o 
   9   5   0      186.64      171.50      9.99 o 
  10   5   0      332.80      292.25     19.62 o 
  11   5   0       92.81      102.41     14.79 o 
  12   5   0       47.29       21.53      9.71 o 
  13   5   0       13.88       17.36      9.77 o 
  14   5   0      124.30      175.40     42.38 o 
  15   5   0       10.04        3.52     36.30 o 
  16   5   0      138.20      146.89     47.83 o 
  17   5   0      162.54      172.62     51.03 o 
   0   6   0    27879.41    31380.27   1061.88 o 
   1   6   0     4336.82     4383.94     85.20 o 
   2   6   0     5790.51     6529.97    123.57 o 
   3   6   0     1884.09     2123.56     46.84 o 
   4   6   0      732.37      740.06     27.95 o 
   5   6   0      226.26      261.70     13.21 o 
   6   6   0        1.54        5.24      8.38 o 
   7   6   0       22.83       17.89      9.06 o 
   8   6   0      110.92      126.51     16.30 o 
   9   6   0      150.94      144.83     10.82 o 
  10   6   0       46.46       58.53      9.37 o 
  11   6   0       50.39       47.12      9.17 o 
  12   6   0       17.21       21.46      9.38 o 
  13   6   0        4.08       19.47     13.94 o 
  14   6   0        4.06       15.48     28.50 o 
  15   6   0       67.55       67.25     43.66 o 
  16   6   0       11.97       37.58     32.88 o 
   1   7   0     3185.40     3547.35     77.05 o 
   2   7   0      614.65      614.62     21.77 o 
   3   7   0      176.03      180.84     14.24 o 
   4   7   0      126.83      128.00     11.96 o 
   5   7   0      633.42      670.04     23.19 o 
   6   7   0      500.35      521.22     20.34 o 
   7   7   0      149.47      113.72     19.41 o 
   8   7   0      771.50      825.41     40.26 o 
   9   7   0     1363.32     1450.01     63.04 o 
  10   7   0      145.61      141.48     12.52 o 
  11   7   0       88.99      100.78     16.65 o 
  12   7   0        5.36       10.62     13.45 o 
  13   7   0       10.82       20.50     32.45 o 
  14   7   0       40.88       27.54     44.30 o 
  15   7   0      240.59      341.40     52.42 o 
  16   7   0       50.99       23.70     50.81 o 
   0   8   0       51.90       58.42     16.87 o 
   1   8   0      323.71      308.58     17.24 o 
   2   8   0      322.95      290.88     15.40 o 
   3   8   0     1723.03     2019.60     52.08 o 
   4   8   0      757.46      821.24     31.50 o 
   5   8   0       66.47       47.85     13.28 o 
   6   8   0      774.17      870.89     57.77 o 
   7   8   0       62.67       38.62     17.80 o 
   8   8   0       75.47       85.72     12.91 o 
   9   8   0       83.61       74.25     12.01 o 
  10   8   0        5.32      -12.31     12.33 o 
  11   8   0        8.83       23.50     12.55 o 
  12   8   0       37.40       69.39     31.71 o 
  13   8   0       63.78       14.52     33.95 o 
  14   8   0       82.49       16.87     49.43 o 
   1   9   0     1348.45     1502.34     43.52 o 
   2   9   0      111.20      128.35     13.12 o 
   3   9   0       25.49       44.10     21.57 o 
   4   9   0       52.41       69.75     13.79 o 
   5   9   0      354.72      384.96     22.83 o 
   6   9   0     1844.35     2022.81     62.22 o 
   7   9   0     1690.22     2037.29     60.46 o 
   8   9   0       97.23       92.61     28.24 o 
   9   9   0       38.26       14.61     15.01 o 
  10   9   0       30.75       20.23     14.64 o 
  11   9   0       24.71       52.95     35.66 o 
  12   9   0       88.33      154.37     41.63 o 
  13   9   0       20.04       49.96     38.96 o 
  14   9   0       66.51       78.78     38.75 o 
   0  10   0     1721.41     1810.77     77.68 o 
   1  10   0     1524.19     1682.62     57.90 o 
   2  10   0      223.46      236.64     21.40 o 
   3  10   0       59.87       55.86     15.34 o 
   4  10   0       57.11       42.16     19.30 o 
   5  10   0      497.86      548.61     32.46 o 
   6  10   0       29.59       20.33     31.60 o 
   7  10   0      533.40      530.95     35.42 o 
   8  10   0        7.64      -11.89     23.24 o 
   9  10   0      171.48      159.76     29.28 o 
  10  10   0        1.40        7.00     23.65 o 
  11  10   0        2.17       72.91     51.99 o 
  12  10   0        0.49      -50.49     50.49 o 
   1  11   0       93.66       52.53     34.27 o 
   2  11   0        0.88      -12.02     26.80 o 
   3  11   0        7.33       -8.54     40.67 o 
   4  11   0       29.24        8.96     20.57 o 
   5  11   0      180.28      180.93     26.15 o 
   6  11   0      207.44      212.57     27.28 o 
   7  11   0       44.01       47.75     22.85 o 
   8  11   0       29.03       60.91     25.42 o 
   9  11   0      109.68       88.71     39.93 o 
  10  11   0        3.63      -41.10     41.10 o 
   0  12   0      173.71      205.50     51.35 o 
   1  12   0       28.74       45.30     24.55 o 
   2  12   0      118.84       85.81     27.43 o 
   3  12   0        4.68      -22.65     29.29 o 
   4  12   0      129.13       79.46     28.84 o 
   5  12   0        0.81        8.21     47.83 o 
   6  12   0       14.42       11.06     29.32 o 
   7  12   0       15.90       -6.30     42.70 o 
   8  12   0       13.47       42.59     62.66 o 
   1  13   0        0.24       10.12     34.35 o 
   2  13   0       72.42      123.95     30.92 o 
   3  13   0        5.72       37.02     34.54 o 
   4  13   0       27.13       55.72     37.90 o 
   5  13   0       19.40       67.75     33.04 o 
 -17   0   1       89.08       47.18     25.30 o 
 -15   0   1      243.90      271.29     25.07 o 
 -13   0   1      104.55      117.62     20.18 o 
 -11   0   1       42.53       53.18     10.85 o 
  -9   0   1     4324.92     4791.57    111.30 o 
  -7   0   1     5009.74     5071.48    107.37 o 
  -5   0   1     4191.61     3916.59     83.52 o 
  -3   0   1     7625.10     7228.68    144.45 o 
   3   0   1     8845.26     8119.12    192.59 o 
   5   0   1     2965.97     3047.69     79.43 o 
   7   0   1     4363.70     4553.58    120.27 o 
   9   0   1     1392.80     1476.10     50.75 o 
  11   0   1     2178.39     2333.58     71.11 o 
  13   0   1      742.67      778.89     55.60 o 
  15   0   1      193.55      236.00     36.03 o 
  17   0   1       13.76        7.76     17.48 o 
 -18   1   1       26.41       56.88     16.97 o 
 -17   1   1       17.23       -2.25     18.11 o 
 -16   1   1       31.44       68.90     20.64 o 
 -15   1   1       36.94       31.39     17.31 o 
 -14   1   1      580.27      612.52     44.35 o 
 -13   1   1     1654.25     1789.17     86.92 o 
 -12   1   1       19.52       20.00      8.40 o 
 -11   1   1      410.53      415.49     23.46 o 
 -10   1   1      228.63      276.20     18.34 o 
  -9   1   1      306.90      351.33     14.28 o 
  -8   1   1       89.32      138.67      7.79 o 
  -7   1   1       60.93       50.91      5.48 o 
  -6   1   1     4729.58     4824.68     78.57 o 
  -5   1   1     1370.80     1399.54     25.95 o 
  -4   1   1      416.48      418.00      9.88 o 
  -3   1   1      210.40      197.11      5.86 o 
  -2   1   1    22655.64    20545.26    381.77 o 
  -1   1   1     4432.80     4278.96     73.84 o 
   1   1   1    10337.23     9911.46    233.00 o 
   2   1   1    25392.14    24163.22    458.49 o 
   3   1   1      394.53      393.02      9.84 o 
   4   1   1     1553.47     1458.56     23.84 o 
   5   1   1     1505.42     1565.73     28.14 o 
   6   1   1     9701.19     9764.12    150.84 o 
   7   1   1      460.75      477.86     19.82 o 
   8   1   1     4281.37     4907.07    101.81 o 
   9   1   1      296.31      274.14      9.89 o 
  10   1   1      934.65      902.78     25.98 o 
  11   1   1     1289.43     1355.16     38.76 o 
  12   1   1      557.40      604.18     29.06 o 
  13   1   1     2537.61     2749.43     73.58 o 
  14   1   1      685.05      673.32     38.81 o 
  15   1   1        8.04       20.42     17.43 o 
  16   1   1      277.35      284.45     21.51 o 
  17   1   1        0.13       22.79     19.09 o 
  18   1   1        0.10       30.92     45.48 o 
 -18   2   1        0.39        4.85     23.11 o 
 -17   2   1       48.47       74.50     23.07 o 
 -16   2   1       87.91       71.59     18.11 o 
 -15   2   1      215.57      248.61     60.10 o 
 -14   2   1       23.80       18.51     12.12 o 
 -13   2   1        4.43        3.21      9.39 o 
 -12   2   1        1.72        1.07      9.03 o 
 -11   2   1     1108.32     1263.13     41.29 o 
 -10   2   1      135.11      133.58     12.88 o 
  -9   2   1       60.65       58.81      7.33 o 
  -8   2   1       13.05        2.88      4.98 o 
  -7   2   1     1598.70     1707.56     41.17 o 
  -6   2   1      451.82      452.15     19.37 o 
  -5   2   1     3150.64     2972.33     56.15 o 
  -4   2   1      152.02      116.68      7.12 o 
  -3   2   1      299.88      312.05      8.98 o 
  -2   2   1     6301.28     5985.77    102.92 o 
  -1   2   1     8807.07     8420.94    141.88 o 
   0   2   1     7767.86     7758.41    132.97 o 
   1   2   1     9138.04     8915.44    133.26 o 
   2   2   1    19400.96    19767.62    420.76 o 
   3   2   1     8379.44     8110.39    154.29 o 
   4   2   1     6382.01     6200.48    111.29 o 
   5   2   1      507.99      556.45     21.84 o 
   6   2   1      501.47      470.05     13.21 o 
   7   2   1     1416.95     1383.44     27.68 o 
   8   2   1       84.78      110.92      6.38 o 
   9   2   1     2477.29     2757.73     72.33 o 
  10   2   1       97.42       99.04      7.68 o 
  11   2   1      416.19      403.78     26.96 o 
  12   2   1      254.07      228.52     26.41 o 
  13   2   1       89.18       59.95     18.73 o 
  14   2   1      127.16      116.67     14.58 o 
  15   2   1        0.15       25.51     21.06 o 
  16   2   1        1.46        7.19     15.07 o 
  17   2   1       49.45      117.22     42.59 o 
  18   2   1       20.99        8.56     30.48 o 
 -18   3   1        0.71       65.48     30.08 o 
 -17   3   1      253.51      288.84     30.88 o 
 -16   3   1      219.55      232.29     19.59 o 
 -15   3   1      277.30      282.57     22.57 o 
 -14   3   1      172.61      174.51     36.58 o 
 -13   3   1      188.19      164.08     14.36 o 
 -12   3   1      603.98      586.69     37.09 o 
 -11   3   1      270.74      348.15     31.29 o 
 -10   3   1       97.50       89.03      8.97 o 
  -9   3   1     2847.55     3213.20     63.56 o 
  -8   3   1      374.44      429.44     18.70 o 
  -7   3   1      132.73      130.01     14.51 o 
  -6   3   1      139.58       99.77      7.59 o 
  -5   3   1       61.95       55.87      5.80 o 
  -4   3   1     5167.81     5221.26    119.63 o 
  -3   3   1      760.69      761.76     19.07 o 
  -2   3   1     5318.00     5356.53     95.06 o 
   0   3   1    26068.97    26144.27    496.20 o 
   2   3   1      431.26      434.45     11.95 o 
   3   3   1       40.38       54.04      6.26 o 
   4   3   1      894.03      836.32     19.07 o 
   5   3   1       82.56       63.14      5.70 o 
   6   3   1     2423.39     2606.30     59.17 o 
   7   3   1     2514.41     2692.76     52.96 o 
   8   3   1      595.07      640.37     21.42 o 
   9   3   1      958.18     1040.61     36.43 o 
  10   3   1       22.61       18.73      9.23 o 
  11   3   1        0.11       -0.18      6.69 o 
  12   3   1      650.97      644.45     39.52 o 
  13   3   1       12.84       10.53     19.60 o 
  14   3   1       18.48       16.65     14.16 o 
  15   3   1        0.86       -6.54     10.78 o 
  16   3   1      149.69      172.73     39.07 o 
  17   3   1       43.31       15.10     21.94 o 
  18   3   1       10.23       26.93     23.32 o 
 -18   4   1        0.89      -19.03     19.03 o 
 -17   4   1        0.01      -21.78     21.78 o 
 -16   4   1        0.01       -6.12     31.12 o 
 -15   4   1       85.49       94.22     17.89 o 
 -14   4   1      335.28      347.62     58.24 o 
 -13   4   1      220.98      236.83     27.39 o 
 -12   4   1       36.52       19.59      9.73 o 
 -11   4   1      118.50       96.39     12.18 o 
 -10   4   1      325.21      324.83     14.18 o 
  -9   4   1      139.68      149.21     13.51 o 
  -8   4   1      910.92      906.17     22.01 o 
  -7   4   1      225.61      203.96      9.35 o 
  -6   4   1       20.14       18.75      6.19 o 
  -5   4   1      867.63      727.25     21.65 o 
  -4   4   1     2733.92     2732.60     54.54 o 
  -3   4   1      141.08      130.40      8.89 o 
  -2   4   1     2966.55     2969.55     58.32 o 
  -1   4   1     7874.25     7976.54    142.97 o 
   0   4   1      467.91      469.39     13.43 o 
   1   4   1     2961.37     2873.61     54.62 o 
   2   4   1       53.06       29.15      4.99 o 
   3   4   1      292.21      342.69     10.81 o 
   4   4   1      300.83      252.17      8.87 o 
   5   4   1      199.85      196.99     11.13 o 
   6   4   1      146.20      187.40      7.61 o 
   7   4   1       28.74       18.91      5.11 o 
   8   4   1     2589.41     2874.08     53.31 o 
   9   4   1      856.84      940.75     30.85 o 
  10   4   1      481.73      517.88     33.75 o 
  11   4   1       37.44       39.19     11.20 o 
  12   4   1      407.61      420.79     21.26 o 
  13   4   1       21.88       23.11      9.68 o 
  14   4   1       99.34      123.52     15.54 o 
  15   4   1        6.66       15.74     12.75 o 
  16   4   1       32.91      -11.53     24.13 o 
  17   4   1        6.11        2.56     22.00 o 
 -17   5   1      203.67      245.75     58.50 o 
 -16   5   1      137.31      149.35     48.25 o 
 -15   5   1       71.05      118.48     21.94 o 
 -14   5   1       38.18       52.93     22.79 o 
 -13   5   1      255.77      249.33     51.57 o 
 -12   5   1        2.86        3.70     15.45 o 
 -11   5   1        0.13        5.04      8.77 o 
 -10   5   1      609.48      627.95     46.91 o 
  -9   5   1       16.53       19.87      7.48 o 
  -8   5   1       86.72       85.92     10.91 o 
  -7   5   1      225.09      179.64     11.05 o 
  -6   5   1      937.86      971.11     34.09 o 
  -5   5   1       26.27        8.99      5.94 o 
  -4   5   1      159.35      145.50     10.60 o 
  -3   5   1       67.75       56.99      9.22 o 
  -2   5   1      113.17      123.35      8.53 o 
  -1   5   1     7413.93     7828.42    160.63 o 
   0   5   1      824.05      813.98     20.66 o 
   1   5   1     1950.17     1875.02     38.97 o 
   2   5   1      523.54      515.82     15.06 o 
   3   5   1     1361.13     1486.74     43.78 o 
   4   5   1     1723.83     1555.78     34.85 o 
   5   5   1      112.83       65.39      9.32 o 
   6   5   1      983.23      987.44     49.20 o 
   7   5   1      663.94      732.46     21.92 o 
   8   5   1      121.42      152.69     17.12 o 
   9   5   1      419.68      455.03     27.95 o 
  10   5   1      763.22      803.10     37.33 o 
  11   5   1       21.93        3.99      7.70 o 
  12   5   1        9.72        0.38      7.69 o 
  13   5   1        1.15       -8.33     10.68 o 
  14   5   1       70.91       64.05     12.60 o 
  15   5   1       45.66       41.95     27.97 o 
  16   5   1       33.70      -40.46     40.46 o 
  17   5   1        6.52      -26.47     43.66 o 
 -17   6   1       54.81       34.16     37.68 o 
 -16   6   1      320.44      356.45     52.20 o 
 -15   6   1      252.50      236.78     54.76 o 
 -14   6   1       24.92       -5.00     29.41 o 
 -13   6   1       89.74      132.54     18.95 o 
 -12   6   1       37.53       28.52     10.87 o 
 -11   6   1      109.34       88.93     11.98 o 
 -10   6   1        3.40       -0.50      9.04 o 
  -9   6   1       14.44       10.75      7.66 o 
  -8   6   1      250.22      300.76     16.16 o 
  -7   6   1     1545.02     1852.39     51.39 o 
  -6   6   1       34.10        3.43      8.23 o 
  -5   6   1      429.15      514.90     23.38 o 
  -4   6   1       16.42        8.02     10.74 o 
  -3   6   1     1364.08     1425.51     34.33 o 
  -2   6   1      413.22      375.07     14.46 o 
  -1   6   1     2768.77     2948.52     60.42 o 
   0   6   1      552.58      535.80     17.34 o 
   1   6   1     2214.08     2569.20     55.48 o 
   2   6   1       85.97       53.33      9.60 o 
   3   6   1     2832.64     3361.18     61.45 o 
   4   6   1     1108.32     1208.84     29.38 o 
   5   6   1       25.09       29.97      8.82 o 
   6   6   1      179.64      188.00     10.93 o 
   7   6   1     1029.20     1092.11     53.71 o 
   8   6   1     1136.67     1187.41     28.84 o 
   9   6   1      168.13      149.45     13.91 o 
  10   6   1       20.00       15.70      6.75 o 
  11   6   1      312.45      328.26     21.52 o 
  12   6   1        0.10       -1.17     23.91 o 
  13   6   1      183.47      143.80     41.63 o 
  14   6   1       90.17       99.17     33.09 o 
  15   6   1       16.77       -9.39     39.93 o 
  16   6   1      122.98      174.76     40.78 o 
 -16   7   1      143.33      150.31     47.72 o 
 -14   7   1      177.24      183.08     39.82 o 
 -13   7   1        9.27       39.61     15.54 o 
 -12   7   1       50.34       55.22     32.88 o 
 -11   7   1        8.50      -11.39     11.39 o 
 -10   7   1      445.97      491.60     22.77 o 
  -9   7   1     1119.23     1257.38     69.00 o 
  -8   7   1      312.74      342.39     22.68 o 
  -7   7   1       33.69       38.81     11.17 o 
  -6   7   1       50.70       54.74      7.91 o 
  -5   7   1       96.79       91.71      9.82 o 
  -4   7   1     1670.03     1921.68     49.65 o 
  -3   7   1       13.57       -3.29      8.62 o 
  -2   7   1       72.35       79.22      9.15 o 
  -1   7   1      156.11      162.92     12.28 o 
   0   7   1     8397.58     9533.08    212.41 o 
   1   7   1       15.33       39.18     16.17 o 
   2   7   1     1448.33     1663.08     42.47 o 
   3   7   1      263.35      266.08     13.51 o 
   4   7   1        1.04       27.25     10.27 o 
   5   7   1      309.20      281.79     13.48 o 
   6   7   1     1057.80     1226.39     43.59 o 
   7   7   1      289.05      326.92     14.47 o 
   8   7   1      156.82      141.46     18.38 o 
   9   7   1      366.88      347.10     15.80 o 
  10   7   1      340.19      403.32     21.59 o 
  11   7   1       96.50      103.55      8.97 o 
  12   7   1      145.25      132.48     32.56 o 
  13   7   1       42.72       33.52     27.54 o 
  14   7   1       67.11      111.77     47.61 o 
  15   7   1       63.84       29.57     34.27 o 
  16   7   1       73.36      124.37     58.71 o 
 -15   8   1        4.78        4.80     32.56 o 
 -14   8   1       54.47       30.32     47.29 o 
 -13   8   1       22.42       25.62     46.33 o 
 -12   8   1       11.51       -9.85     38.86 o 
 -11   8   1       65.66       72.94     18.82 o 
 -10   8   1        5.35       20.64     11.39 o 
  -9   8   1      355.61      404.20     21.69 o 
  -8   8   1      216.69      220.33     16.76 o 
  -7   8   1      105.04       94.86     14.94 o 
  -6   8   1       99.54       76.53     14.66 o 
  -5   8   1       21.02        6.57     12.60 o 
  -4   8   1        6.96       11.76     11.71 o 
  -3   8   1       91.39       88.91     11.32 o 
  -2   8   1     1211.54     1164.09     39.95 o 
  -1   8   1      741.74      758.68     26.80 o 
   0   8   1      255.88      238.40     19.55 o 
   1   8   1      697.41      801.23     26.36 o 
   2   8   1     1363.66     1560.89     41.60 o 
   3   8   1       12.10       25.44      9.82 o 
   4   8   1      659.26      733.49     24.66 o 
   5   8   1      110.65      129.03     16.03 o 
   6   8   1      683.24      657.53     28.90 o 
   7   8   1      226.65      284.97     16.26 o 
   8   8   1       66.08       56.99     13.11 o 
   9   8   1        2.83       -1.07     10.16 o 
  10   8   1      333.65      327.74     16.35 o 
  11   8   1      177.75      174.33     45.16 o 
  12   8   1      144.66      107.93     47.29 o 
  13   8   1       19.29       14.52     30.10 o 
  14   8   1        8.11       40.78     37.15 o 
  15   8   1        1.67      -32.13     53.59 o 
 -14   9   1       13.22      -54.98     54.98 o 
 -13   9   1        5.34       20.82     33.09 o 
 -12   9   1        0.37        4.91     35.76 o 
 -11   9   1        0.14       12.72     16.87 o 
 -10   9   1      105.62      127.20     20.52 o 
  -9   9   1        5.21       -7.00     18.01 o 
  -8   9   1      342.38      324.14     24.61 o 
  -7   9   1      474.62      516.57     25.47 o 
  -6   9   1       13.35       19.17     16.98 o 
  -5   9   1       82.82       81.91     15.75 o 
  -4   9   1      581.33      628.64     24.50 o 
  -3   9   1      333.38      335.12     22.58 o 
  -2   9   1       56.72       56.20     16.96 o 
  -1   9   1      890.53      943.16     37.90 o 
   0   9   1     2549.38     2817.09     71.87 o 
   1   9   1     2123.78     2391.50     63.71 o 
   2   9   1        2.16       16.43     10.44 o 
   3   9   1       67.55       64.84     17.76 o 
   4   9   1       27.47       20.08     15.80 o 
   5   9   1      177.73      196.99     18.16 o 
   6   9   1      455.31      499.15     24.16 o 
   7   9   1       33.08       54.33     17.03 o 
   8   9   1        0.83        0.77     11.62 o 
   9   9   1       60.91       77.24     15.03 o 
  10   9   1       77.94       98.53     43.13 o 
  11   9   1        0.01       31.92     45.37 o 
  12   9   1       32.49       42.70     47.61 o 
  13   9   1       54.04       92.23     54.55 o 
 -12  10   1        7.73       45.80     38.32 o 
 -11  10   1        0.01       40.99     36.08 o 
 -10  10   1        1.46       -6.19     33.63 o 
  -9  10   1        0.15        7.96     23.70 o 
  -8  10   1       27.07       53.73     19.65 o 
  -7  10   1       69.14       58.79     18.97 o 
  -6  10   1       16.63        8.76     14.13 o 
  -5  10   1      263.64      237.50     26.58 o 
  -4  10   1       18.09       -6.89     20.12 o 
  -3  10   1        0.10       24.89     19.81 o 
  -2  10   1       39.69       12.88     19.29 o 
  -1  10   1        2.50       16.38     24.20 o 
   0  10   1      132.17      139.86     19.89 o 
   1  10   1      255.85      241.19     29.07 o 
   2  10   1       39.57       19.14     15.02 o 
   3  10   1      222.77      218.23     22.60 o 
   4  10   1      269.66      262.63     22.52 o 
   5  10   1       50.13       27.33     19.10 o 
   6  10   1        0.01      -22.62     22.62 o 
   7  10   1     1284.67     1508.56     65.71 o 
   8  10   1      807.94      812.09     43.67 o 
   9  10   1       32.92      -23.59     34.80 o 
  10  10   1      107.02       76.76     54.44 o 
  11  10   1       23.70       51.78     41.85 o 
  12  10   1       50.46       24.55     41.74 o 
 -11  11   1        3.48      -37.36     37.36 o 
 -10  11   1       38.94       86.26     61.28 o 
  -9  11   1       12.38       21.35     53.91 o 
  -8  11   1       54.02       46.39     27.26 o 
  -7  11   1       36.26       24.82     26.89 o 
  -6  11   1        9.18      -12.85     26.34 o 
  -5  11   1       38.61       34.68     28.02 o 
  -4  11   1       21.86      -25.72     25.72 o 
  -3  11   1      124.71       83.91     24.58 o 
  -2  11   1      140.00      157.15     29.41 o 
  -1  11   1       30.17      106.43     39.29 o 
   0  11   1      120.21      124.49     37.26 o 
   1  11   1       53.45       72.66     22.98 o 
   2  11   1       46.64       57.83     27.04 o 
   3  11   1      172.41      174.23     27.27 o 
   4  11   1       22.61       11.51     44.62 o 
   5  11   1        1.88       -9.65     24.58 o 
   6  11   1      187.57      163.99     37.58 o 
   7  11   1       82.36       90.75     25.50 o 
   8  11   1       37.01      -22.52     37.47 o 
   9  11   1        0.61       49.85     58.61 o 
  10  11   1       35.04       39.71     57.11 o 
  -9  12   1        2.22      -22.63     65.23 o 
  -8  12   1       11.80       -2.56     45.26 o 
  -7  12   1      454.23      439.94     58.61 o 
  -6  12   1        2.93       24.10     32.93 o 
  -5  12   1       68.84      110.83     48.73 o 
  -4  12   1        2.52       27.22     30.19 o 
  -3  12   1       33.05       -9.17     23.48 o 
  -2  12   1       10.07       35.44     46.86 o 
  -1  12   1       12.94      -25.42     25.42 o 
   0  12   1      291.86      286.87     33.99 o 
   1  12   1      260.08      247.89     68.22 o 
   2  12   1        0.51      -17.82     27.55 o 
   3  12   1      142.58      110.24     28.26 o 
   4  12   1        0.09        2.55     28.43 o 
   5  12   1       71.86       54.18     43.93 o 
   6  12   1       82.33       47.96     29.69 o 
   7  12   1       25.46       81.67     55.30 o 
   8  12   1        9.61      -26.26     38.86 o 
  -5  13   1        0.11      -34.32     34.32 o 
  -4  13   1       15.56       50.42     36.77 o 
  -3  13   1       45.20       46.17     29.39 o 
  -2  13   1      113.72       67.66     32.19 o 
  -1  13   1       95.88      100.95     35.90 o 
   0  13   1      269.26      237.34     41.38 o 
   1  13   1       55.66       55.46     50.97 o 
   2  13   1      127.92      140.04     28.10 o 
   3  13   1       10.78       13.77     35.18 o 
   4  13   1        0.15       58.29     54.55 o 
   5  13   1      167.96      233.79     60.64 o 
 -18   0   2        1.35       21.99     25.51 o 
 -16   0   2      253.94      489.57     46.97 o 
 -14   0   2        1.51       22.63     24.07 o 
 -12   0   2       37.74       59.72     17.62 o 
 -10   0   2     4613.74     5269.87    214.41 o 
  -8   0   2      208.12      179.77     31.98 o 
  -6   0   2     1964.26     1644.32     39.47 o 
  -4   0   2      477.50      434.09     27.62 o 
  -2   0   2      803.73      717.70     16.08 o 
   2   0   2     2078.94     1962.64     74.78 o 
   4   0   2      652.90      634.13     19.85 o 
   6   0   2      278.29      251.09     18.52 o 
   8   0   2     1455.65     1321.33     51.50 o 
  10   0   2     1312.07     1427.69     38.05 o 
  12   0   2       69.63       58.94     11.71 o 
  14   0   2      104.07      127.85     26.36 o 
  16   0   2      114.39       83.88     18.44 o 
  18   0   2      224.44      247.35     43.56 o 
 -18   1   2        0.35       23.11     24.78 o 
 -17   1   2        2.40        8.18     14.50 o 
 -16   1   2      102.34      102.10     23.72 o 
 -15   1   2        1.43       -1.56     14.34 o 
 -14   1   2      759.06      737.98     88.92 o 
 -13   1   2       64.34       56.24     11.04 o 
 -12   1   2     1260.60     1309.26     57.85 o 
 -11   1   2       25.60       20.61      7.47 o 
 -10   1   2      772.50      754.97     19.60 o 
  -9   1   2       96.21       74.80     12.83 o 
  -8   1   2      571.46      640.54     23.84 o 
  -7   1   2     1602.75     1773.06     44.92 o 
  -6   1   2     6414.19     7037.93    113.40 o 
  -5   1   2     6138.24     6207.56    101.98 o 
  -4   1   2      288.81      247.93      7.07 o 
  -3   1   2        9.91        8.42      3.04 o 
  -2   1   2     2862.20     2611.14     47.13 o 
  -1   1   2      613.36      529.48     12.88 o 
   0   1   2       44.76       37.82      2.15 o 
   1   1   2     2335.45     2133.55     53.86 o 
   2   1   2     4343.75     4111.54    131.35 o 
   3   1   2      284.34      273.14      5.97 o 
   4   1   2      145.81      113.66      6.06 o 
   5   1   2        5.29       -0.13      2.94 o 
   6   1   2      956.92      896.37     20.59 o 
   7   1   2     1564.44     1613.50     37.92 o 
   8   1   2     2408.29     2556.25     45.55 o 
   9   1   2      483.10      486.42     16.58 o 
  10   1   2      308.53      354.19     28.80 o 
  11   1   2       46.24       60.76     11.44 o 
  12   1   2     1757.88     1956.86     62.78 o 
  13   1   2       29.37       41.34      9.12 o 
  14   1   2      798.75      855.68     51.51 o 
  15   1   2      637.61      728.06     28.10 o 
  16   1   2       60.90       81.12     20.20 o 
  17   1   2       72.06       78.77     36.72 o 
  18   1   2       12.77      101.20     45.90 o 
 -18   2   2        4.05       12.26     16.00 o 
 -17   2   2       10.49        6.01     16.17 o 
 -16   2   2        4.20       -0.32     16.98 o 
 -15   2   2       17.57       31.71     17.37 o 
 -14   2   2     1752.08     1773.14     87.08 o 
 -13   2   2      383.43      348.31     41.82 o 
 -12   2   2      119.19      109.17     10.43 o 
 -11   2   2      670.35      648.64     32.98 o 
 -10   2   2      202.22      177.19     24.09 o 
  -9   2   2        0.01        0.57      6.88 o 
  -8   2   2      127.21      104.99      8.21 o 
  -7   2   2    11375.85    12604.06    199.44 o 
  -6   2   2     2504.46     2515.81     49.21 o 
  -5   2   2     8911.19     8917.02    157.63 o 
  -4   2   2        1.56        6.38      4.57 o 
  -3   2   2       91.28       92.87      6.00 o 
  -2   2   2      143.51      138.43      6.93 o 
  -1   2   2     2498.42     2343.09     44.21 o 
   0   2   2     6524.75     6264.86    110.09 o 
   1   2   2     3143.90     3024.48     74.39 o 
   2   2   2      613.84      567.52     11.06 o 
   3   2   2      745.74      629.02     17.95 o 
   4   2   2       11.75       24.22      4.19 o 
   5   2   2       77.46       73.60      6.79 o 
   6   2   2     5161.53     5397.76     84.90 o 
   7   2   2      622.16      523.43     16.68 o 
   8   2   2       67.72       66.92      6.46 o 
   9   2   2      917.82      866.65     20.42 o 
  10   2   2      114.37       91.16      8.42 o 
  11   2   2      511.06      507.67     28.95 o 
  12   2   2       14.50       20.26      8.01 o 
  13   2   2     1005.15     1078.66     76.50 o 
  14   2   2       28.19       27.78     10.68 o 
  15   2   2        5.40        5.02     14.34 o 
  16   2   2        4.53       20.33     13.91 o 
  17   2   2      188.17      291.40     33.08 o 
  18   2   2       84.73       88.61     30.37 o 
 -18   3   2       25.42       40.50     29.11 o 
 -17   3   2        0.00        3.62     13.53 o 
 -16   3   2       47.34       18.99     14.11 o 
 -15   3   2        0.04        1.35     16.21 o 
 -14   3   2      189.98      198.01     25.27 o 
 -13   3   2      180.96      143.10     16.86 o 
 -12   3   2      279.15      236.69     32.88 o 
 -11   3   2        5.21        2.34     15.27 o 
 -10   3   2      879.75      878.88     35.43 o 
  -9   3   2     1086.45     1043.62     27.83 o 
  -8   3   2     1843.55     2014.57     45.30 o 
  -7   3   2      192.95      181.35      9.52 o 
  -6   3   2     2313.90     2077.90     44.41 o 
  -5   3   2     3530.59     3441.01     65.00 o 
  -4   3   2     2042.26     2134.58     43.62 o 
  -3   3   2     1553.08     1493.66     31.04 o 
  -2   3   2     2005.35     2035.97     41.71 o 
  -1   3   2     8455.77     8355.88    145.68 o 
   0   3   2     2060.17     2377.40     52.92 o 
   1   3   2     1683.74     1661.21     32.79 o 
   2   3   2     8037.70     8465.36    145.82 o 
   3   3   2     1123.80     1080.23     23.08 o 
   4   3   2     1199.77     1233.39     44.92 o 
   5   3   2      174.41      222.42      7.85 o 
   6   3   2      537.70      510.30     17.28 o 
   7   3   2      866.73     1020.53     25.05 o 
   8   3   2       38.95       24.72      4.17 o 
   9   3   2      879.13     1072.32     25.17 o 
  10   3   2     1051.61     1102.83     26.51 o 
  11   3   2        2.92       -7.02      7.02 o 
  12   3   2       58.23       12.56     16.02 o 
  13   3   2      350.66      304.61     21.79 o 
  15   3   2       19.91       21.22     13.97 o 
  16   3   2       18.16        5.91     29.14 o 
  17   3   2       20.23       25.11     27.67 o 
  18   3   2       21.54       46.31     26.42 o 
 -18   4   2       21.37      -10.57     37.47 o 
 -17   4   2       63.50       66.71     24.27 o 
 -16   4   2        4.91       30.44     26.53 o 
 -15   4   2      243.82      263.79     29.36 o 
 -14   4   2      619.24      682.46     93.98 o 
 -13   4   2     1287.21     1356.34     76.10 o 
 -12   4   2      550.47      528.64     43.95 o 
 -11   4   2      139.24      128.74     11.07 o 
 -10   4   2       76.41       69.70      9.50 o 
  -9   4   2      906.58      938.36     31.46 o 
  -8   4   2      101.33       85.71      8.31 o 
  -7   4   2       93.37       94.82      9.86 o 
  -6   4   2      456.23      403.76     16.28 o 
  -5   4   2      411.96      436.79     23.16 o 
  -4   4   2      944.58     1028.63     23.57 o 
  -3   4   2       40.56       56.33      9.59 o 
  -2   4   2     3777.42     3713.46     73.90 o 
  -1   4   2        1.56        2.52      7.64 o 
   0   4   2     5535.70     5782.06    106.37 o 
   1   4   2      117.06      170.36     45.37 o 
   2   4   2      496.05      518.90     16.90 o 
   3   4   2      374.34      414.43     11.66 o 
   4   4   2        5.90        3.75      4.13 o 
   5   4   2      268.52      240.41     10.45 o 
   6   4   2       12.05        9.66      5.51 o 
   7   4   2     1035.19     1068.83     21.71 o 
   8   4   2        0.20       -4.25      4.25 o 
   9   4   2        4.02        9.97     10.00 o 
  10   4   2        0.58       -0.02      9.20 o 
  11   4   2       69.71       80.49     10.22 o 
  12   4   2      592.21      568.73     56.21 o 
  13   4   2      105.41       57.39     12.44 o 
  14   4   2       19.64       15.05     22.10 o 
  16   4   2       13.23       -4.59     34.27 o 
  17   4   2        0.28      -32.45     32.45 o 
 -17   5   2       79.19       52.65     35.60 o 
 -16   5   2       15.34       -7.15     45.05 o 
 -15   5   2       45.14       74.41     23.59 o 
 -14   5   2      180.83      140.98     20.70 o 
 -13   5   2      603.49      777.85     64.37 o 
 -12   5   2       49.03       32.14     19.29 o 
 -11   5   2      101.33       58.28     24.70 o 
 -10   5   2      113.27      100.96     15.50 o 
  -9   5   2       88.11       85.26     10.75 o 
  -8   5   2     2066.29     2185.09     46.49 o 
  -7   5   2     4051.49     4473.77     94.87 o 
  -6   5   2      101.89      127.56     10.37 o 
  -5   5   2      433.19      544.41     31.47 o 
  -4   5   2      266.30      198.82     13.44 o 
  -3   5   2     3493.40     3837.27     93.75 o 
  -2   5   2      386.88      467.41     16.05 o 
  -1   5   2     1534.29     1477.31     33.63 o 
   0   5   2      174.63      230.62     11.68 o 
   1   5   2     3713.90     4065.19     75.69 o 
   2   5   2       78.92       66.53      6.68 o 
   3   5   2        0.28       34.31     17.64 o 
   4   5   2      131.38      149.18     14.13 o 
   5   5   2     4686.50     4834.85     90.23 o 
   6   5   2      840.96      816.06     26.13 o 
   7   5   2      102.87       91.23     16.16 o 
   8   5   2      916.81     1004.12     27.65 o 
   9   5   2        0.71       -2.69      8.71 o 
  10   5   2       32.69       19.01      7.59 o 
  11   5   2      384.87      423.70     26.46 o 
  12   5   2      278.79      264.53     15.27 o 
  13   5   2      619.17      790.14     58.13 o 
  14   5   2      113.43       75.90     37.36 o 
  15   5   2        2.89        5.76     26.69 o 
  16   5   2       13.96      -34.48     41.42 o 
  17   5   2       69.53       20.50     42.27 o 
 -17   6   2      101.65      114.33     42.91 o 
 -16   6   2      113.46      163.76     54.98 o 
 -15   6   2       68.60       41.95     43.24 o 
 -14   6   2       21.36       37.58     17.59 o 
 -13   6   2      163.99      245.01     47.13 o 
 -12   6   2       17.05       26.15     13.89 o 
 -11   6   2       40.03       64.39     15.41 o 
 -10   6   2       48.70       17.79     19.69 o 
  -9   6   2       28.72       25.16      9.31 o 
  -8   6   2     4412.28     4932.88    171.50 o 
  -7   6   2       47.34       33.60     17.61 o 
  -6   6   2     1580.53     1784.32     43.34 o 
  -5   6   2      102.84      103.99     11.33 o 
  -4   6   2       19.41       33.03      9.02 o 
  -3   6   2      461.84      453.31     28.78 o 
  -2   6   2      190.10      177.62     11.17 o 
  -1   6   2     1123.37     1158.33     33.11 o 
   0   6   2     1012.10     1098.46     28.37 o 
   1   6   2      160.27      148.10     10.89 o 
   2   6   2      526.46      602.94     18.70 o 
   3   6   2     1731.45     1841.68     41.81 o 
   4   6   2      446.15      434.66     22.71 o 
   5   6   2      169.31      134.75     11.46 o 
   6   6   2      559.22      594.18     25.90 o 
   7   6   2      586.92      589.33     28.72 o 
   8   6   2        5.84        6.07      8.35 o 
   9   6   2       68.49       70.26      7.87 o 
  10   6   2        1.90        6.86      6.07 o 
  11   6   2       11.68       30.00     25.19 o 
  12   6   2       25.96      -22.63     34.59 o 
  13   6   2       39.60       21.35     36.72 o 
  14   6   2        0.00      -11.74     29.36 o 
  15   6   2        1.08       33.84     40.89 o 
  16   6   2       11.37        2.35     32.45 o 
 -16   7   2      112.12       74.62     39.71 o 
 -15   7   2        5.81       12.06     47.18 o 
 -14   7   2       10.82       31.60     33.95 o 
 -13   7   2        5.93       11.56     23.81 o 
 -12   7   2       35.83       20.34     15.94 o 
 -11   7   2      141.67      108.95     20.27 o 
 -10   7   2      328.33      330.63     19.63 o 
  -9   7   2      114.35       97.46     14.56 o 
  -8   7   2       64.15       67.27     12.47 o 
  -7   7   2       57.85       44.65     17.97 o 
  -6   7   2       13.24       -5.07     13.22 o 
  -5   7   2      284.78      317.67     23.09 o 
  -4   7   2      575.93      599.29     21.21 o 
  -3   7   2      112.92      129.09     11.39 o 
  -2   7   2      243.17      187.19     12.79 o 
  -1   7   2      114.54       89.52     15.42 o 
   0   7   2       10.34       22.87      8.47 o 
   1   7   2       13.17        0.79      9.82 o 
   2   7   2       68.91       61.07      9.52 o 
   3   7   2      512.20      551.63     19.72 o 
   4   7   2      432.77      478.18     19.25 o 
   5   7   2       63.09       50.25      8.31 o 
   6   7   2      515.26      565.54     22.91 o 
   7   7   2       74.59       70.05      8.40 o 
   8   7   2     1719.27     1883.31    195.31 o 
   9   7   2       16.31        8.38      9.75 o 
  10   7   2       41.95       35.03      6.56 o 
  11   7   2      311.70      348.12     42.38 o 
  12   7   2       62.61       64.91     28.82 o 
  13   7   2       50.34       97.89     35.76 o 
  14   7   2      194.49      169.42     45.05 o 
 -15   8   2        1.91       19.43     54.76 o 
 -14   8   2       35.04        2.46     35.44 o 
 -13   8   2        6.07      -13.45     42.91 o 
 -12   8   2       38.32       48.38     19.89 o 
 -11   8   2      120.23      139.97     52.74 o 
 -10   8   2       94.72       43.81     19.31 o 
  -9   8   2       18.52      -14.24     14.64 o 
  -8   8   2      735.53      865.01     32.93 o 
  -7   8   2      547.93      543.50     21.94 o 
  -6   8   2       68.15       33.98     11.83 o 
  -5   8   2      863.91      982.85     38.58 o 
  -4   8   2      460.46      472.65     26.90 o 
  -3   8   2      136.61      131.61     11.37 o 
  -2   8   2      424.97      437.82     20.31 o 
  -1   8   2       47.47       49.58     12.17 o 
   0   8   2      403.67      346.32     18.74 o 
   1   8   2      247.31      214.23     18.43 o 
   2   8   2       81.94       99.47     13.78 o 
   3   8   2       46.42       54.40     11.21 o 
   4   8   2        2.22       -9.48     10.25 o 
   5   8   2      131.14      120.40     24.63 o 
   6   8   2      113.84      105.61     12.57 o 
   7   8   2      181.54      181.69     14.17 o 
   8   8   2        0.04        4.85     30.21 o 
   9   8   2     1059.79     1273.32     33.78 o 
  10   8   2        0.71       -3.99     23.17 o 
  11   8   2      297.23      293.25     54.76 o 
  12   8   2       20.10       -3.63     43.56 o 
  13   8   2        2.02       31.28     43.24 o 
  14   8   2        1.11      -11.28     25.25 o 
  15   8   2      141.38       92.98     29.29 o 
 -14   9   2        0.40      -19.64     39.39 o 
 -13   9   2        0.00      -11.10     35.76 o 
 -12   9   2       48.07       -6.19     47.08 o 
 -11   9   2      145.50      191.64     26.00 o 
 -10   9   2        1.31        7.23     20.71 o 
  -9   9   2        6.91      -10.38     16.41 o 
  -8   9   2      539.54      530.59     26.90 o 
  -7   9   2      181.39      155.33     19.18 o 
  -6   9   2      512.61      525.52     27.36 o 
  -5   9   2      134.21      130.44     26.84 o 
  -4   9   2      197.03      198.35     19.17 o 
  -3   9   2       23.99       13.67     13.17 o 
  -2   9   2      584.63      617.64     24.83 o 
  -1   9   2     1019.95     1059.50     36.00 o 
   0   9   2     1766.77     1891.38     52.90 o 
   1   9   2      564.05      616.93     24.48 o 
   2   9   2     1360.52     1419.25     42.40 o 
   3   9   2       11.18       17.87     11.35 o 
   4   9   2       63.68       44.37     13.67 o 
   5   9   2      303.14      343.73     19.88 o 
   6   9   2        0.14       14.20     25.09 o 
   7   9   2      100.13      109.39     14.43 o 
   8   9   2       11.46        1.44     10.85 o 
   9   9   2        6.54        3.94     13.80 o 
  10   9   2        4.09       29.57     44.30 o 
  11   9   2      228.64      201.87     44.09 o 
  12   9   2      553.70      545.08     71.85 o 
  13   9   2      362.37      360.29     56.90 o 
 -12  10   2       13.13       74.73     51.03 o 
 -11  10   2        0.02      -47.51     47.51 o 
 -10  10   2      169.54      205.82     34.16 o 
  -9  10   2      288.24      264.78     28.56 o 
  -8  10   2       55.82       73.04     25.99 o 
  -7  10   2       12.01        0.63     18.42 o 
  -6  10   2      160.69      169.79     26.31 o 
  -5  10   2      138.37      111.25     25.43 o 
  -4  10   2      236.93      257.58     27.80 o 
  -3  10   2       72.48       74.57     16.89 o 
  -2  10   2       25.68        9.06     14.91 o 
  -1  10   2      326.80      297.16     28.74 o 
   0  10   2      880.30      960.11     34.06 o 
   1  10   2      287.07      291.81     24.42 o 
   2  10   2        2.14        4.55     15.41 o 
   3  10   2        8.49       37.75     15.43 o 
   4  10   2      111.22      102.08     18.16 o 
   5  10   2       57.71       69.42     16.53 o 
   6  10   2       30.43        8.76     14.88 o 
   7  10   2       21.80       54.35     67.31 o 
   8  10   2      142.24      131.41     22.10 o 
   9  10   2        3.98      -31.07     48.36 o 
  10  10   2       83.75       79.10     42.06 o 
  11  10   2        4.27       79.96     40.57 o 
  12  10   2        0.48      100.24     47.72 o 
 -11  11   2       11.20       63.95     42.59 o 
 -10  11   2        0.46      -33.95     33.95 o 
  -9  11   2        2.79       15.52     35.82 o 
  -8  11   2        1.57      -12.66     42.97 o 
  -7  11   2      259.01      240.68     25.29 o 
  -6  11   2       16.10       24.01     22.75 o 
  -5  11   2       29.39        7.40     42.70 o 
  -4  11   2       18.12       45.96     24.45 o 
  -3  11   2       10.37       29.78     30.64 o 
  -2  11   2       10.99      -47.95     62.08 o 
  -1  11   2      392.24      373.32     44.52 o 
   0  11   2      213.02      224.26     27.97 o 
   1  11   2      128.87      117.18     45.37 o 
   2  11   2      174.26      158.29     29.89 o 
   3  11   2      119.23      127.55     26.66 o 
   4  11   2       13.03       35.15     21.67 o 
   5  11   2        3.39      -17.85     21.46 o 
   6  11   2      114.66       61.45     30.48 o 
   7  11   2       63.88       25.09     50.17 o 
   8  11   2       25.33       95.01     58.71 o 
   9  11   2       24.11      -19.96     39.82 o 
  10  11   2        0.03      -29.78     38.43 o 
  -8  12   2      387.09      340.33     61.81 o 
  -7  12   2       36.75       -3.41     33.63 o 
  -6  12   2      482.61      442.77     37.09 o 
  -5  12   2       64.75       88.22     29.02 o 
  -4  12   2      140.87      165.58     75.96 o 
  -3  12   2        2.13       27.96     31.11 o 
  -2  12   2      211.18      232.07     38.54 o 
  -1  12   2      243.21      200.59     29.15 o 
   0  12   2      351.21      353.78     59.89 o 
   1  12   2      698.13      641.61     97.84 o 
   2  12   2        3.16       -1.02     28.37 o 
   3  12   2       14.98        2.54     30.91 o 
   4  12   2       12.31       13.63     24.16 o 
   5  12   2        1.87       14.37     24.32 o 
   6  12   2      219.38      243.29     54.23 o 
   7  12   2        0.17       36.40     36.40 o 
   8  12   2        0.08      100.24     65.12 o 
  -5  13   2        7.20       -9.63     56.21 o 
  -4  13   2        8.18      -17.16     35.95 o 
  -3  13   2        1.79       38.67     28.52 o 
  -2  13   2       15.71       38.32     43.56 o 
  -1  13   2       30.49       10.51     28.91 o 
   0  13   2       63.25      101.54     30.84 o 
   1  13   2      159.01      130.58     30.28 o 
   2  13   2       89.28       77.34     29.69 o 
   3  13   2        0.69       -6.94     29.14 o 
   4  13   2       51.30      106.86     64.91 o 
   5  13   2       34.95      -62.13     62.13 o 
 -15   0   3        8.53       -8.33     18.90 o 
 -13   0   3      235.49      273.21     28.88 o 
 -11   0   3        0.03       -7.77      7.77 o 
  -9   0   3       31.80       38.10      9.18 o 
  -7   0   3       55.40       39.37      7.04 o 
  -5   0   3     7424.73     7334.22    144.79 o 
  -3   0   3      784.77      778.28     18.01 o 
  -1   0   3     2510.87     2230.32     60.10 o 
   1   0   3      128.80      123.09      6.03 o 
   3   0   3       32.07       30.83      3.92 o 
   5   0   3      292.44      220.26     12.38 o 
   7   0   3     2689.37     3043.72     86.89 o 
   9   0   3      329.49      379.02     16.18 o 
  11   0   3      195.83      215.83     20.07 o 
  13   0   3       22.78       37.06     12.25 o 
  15   0   3       29.33       66.69     26.53 o 
  17   0   3       63.70       58.55     21.06 o 
 -18   1   3        1.31       17.61     27.01 o 
 -17   1   3        0.91       12.57     17.61 o 
 -16   1   3        4.59       -5.22     12.91 o 
 -15   1   3       57.53       41.66     13.38 o 
 -14   1   3       47.31       32.27     12.21 o 
 -13   1   3       31.27       21.67     10.18 o 
 -12   1   3       20.66       -1.07      9.21 o 
 -11   1   3      106.57       70.70      9.15 o 
 -10   1   3     1022.99      939.17     43.30 o 
  -9   1   3      274.11      207.25     12.11 o 
  -8   1   3      162.96      245.95     16.86 o 
  -7   1   3      323.10      300.26     11.85 o 
  -6   1   3     3596.01     3414.04     58.86 o 
  -5   1   3     4510.00     4305.79     69.78 o 
  -4   1   3        9.95       19.04      4.23 o 
  -3   1   3      504.55      451.64     12.87 o 
  -2   1   3       16.48       16.84      3.67 o 
  -1   1   3       92.24       93.57      3.92 o 
   0   1   3    14618.07    13839.17    185.92 o 
   1   1   3     3887.72     3708.29     53.86 o 
   2   1   3        2.33        1.15      1.77 o 
   3   1   3     1291.27     1223.40     32.98 o 
   4   1   3     2882.83     2808.91     51.65 o 
   5   1   3       17.77       27.46      3.25 o 
   6   1   3      560.27      508.18     12.28 o 
   7   1   3     1316.44     1606.13     36.27 o 
   8   1   3     2689.44     2765.62     51.67 o 
   9   1   3      229.45      181.79     10.12 o 
  10   1   3     1212.09     1193.49     30.99 o 
  11   1   3      875.04      891.68     42.62 o 
  12   1   3      938.77     1034.70     38.42 o 
  13   1   3     1391.41     1524.51     42.31 o 
  14   1   3       16.79       10.32     10.13 o 
  15   1   3       22.79       32.84     19.29 o 
  16   1   3        4.90      -11.98     36.56 o 
  17   1   3        0.52        0.58     19.01 o 
  18   1   3       20.32        2.67     33.52 o 
 -18   2   3      123.30      161.22     29.40 o 
 -17   2   3       26.57       37.05     19.52 o 
 -16   2   3       84.57      113.85     26.48 o 
 -15   2   3        0.77       17.81     14.93 o 
 -14   2   3       12.03       18.67     15.40 o 
 -13   2   3      468.34      480.96     49.72 o 
 -12   2   3       46.77       45.09     15.22 o 
 -11   2   3      206.34      210.10     23.34 o 
 -10   2   3        1.79        6.38     15.07 o 
  -9   2   3     2102.54     2260.48     61.03 o 
  -8   2   3     4868.15     5459.87     95.08 o 
  -7   2   3     2148.19     2479.25     45.45 o 
  -6   2   3      413.60      319.26     11.30 o 
  -5   2   3      393.65      329.38     16.73 o 
  -4   2   3      691.42      628.15     17.03 o 
  -3   2   3    10723.90     9966.79    179.03 o 
  -2   2   3     6647.82     6642.35    114.51 o 
  -1   2   3    26007.18    24908.14    569.58 o 
   1   2   3    16343.79    16256.98    237.05 o 
   2   2   3    11839.96    11458.56    310.19 o 
   3   2   3     8737.05     8477.29    146.19 o 
   4   2   3    19573.35    20002.26    297.10 o 
   5   2   3       75.43       42.44      7.41 o 
   6   2   3      146.33      119.21      8.82 o 
   7   2   3     1033.42      988.29     27.24 o 
   8   2   3      163.59      121.90      7.56 o 
   9   2   3       20.38       13.76      4.77 o 
  10   2   3      258.98      198.02     10.77 o 
  11   2   3      259.74      287.52     14.56 o 
  12   2   3        9.56       17.68     10.32 o 
  13   2   3     1486.99     1619.23     77.96 o 
  14   2   3       80.21      105.78     12.56 o 
  15   2   3       27.81       47.87     13.52 o 
  16   2   3       10.70       66.52     26.00 o 
  17   2   3       69.03       71.10     24.73 o 
  18   2   3        3.60      -18.21     24.83 o 
 -18   3   3       21.96       57.75     46.01 o 
 -17   3   3        6.19       12.79     15.05 o 
 -16   3   3      110.17       76.94     18.83 o 
 -15   3   3      140.60      157.99     18.77 o 
 -14   3   3       49.75       58.83     14.06 o 
 -13   3   3       17.54       12.69     19.55 o 
 -12   3   3       16.03       11.88     12.36 o 
 -11   3   3       95.70       91.47     10.68 o 
 -10   3   3       53.36       23.39     14.76 o 
  -9   3   3      237.42      189.51     12.06 o 
  -8   3   3      200.93      199.44     18.69 o 
  -7   3   3     2680.97     3047.82     56.65 o 
  -6   3   3      168.73      159.22     10.19 o 
  -5   3   3      762.79      790.51     28.27 o 
  -4   3   3     4828.43     4798.47     87.69 o 
  -3   3   3     1274.78     1251.67     40.60 o 
  -2   3   3     2686.39     2685.91     52.99 o 
  -1   3   3    13133.64    13517.05    227.30 o 
   0   3   3     1967.50     1947.43     53.39 o 
   1   3   3    22203.98    22791.97    378.93 o 
   2   3   3     3932.17     4044.01     72.80 o 
   3   3   3     2933.77     3008.23     50.53 o 
   4   3   3      148.62      109.30      9.43 o 
   5   3   3       49.26       95.18      9.49 o 
   6   3   3     3834.51     4226.24    170.78 o 
   7   3   3      195.62      145.64     19.28 o 
   8   3   3       37.88       28.29      5.15 o 
   9   3   3      168.36      167.20     19.89 o 
  10   3   3      166.34      165.26     10.62 o 
  11   3   3      339.24      309.60     22.35 o 
  12   3   3      108.15       55.12     23.03 o 
  13   3   3      236.22      189.40     36.01 o 
  14   3   3        5.49       16.03     12.22 o 
  15   3   3       15.42       27.44     32.03 o 
  16   3   3      109.87      130.90     26.58 o 
  17   3   3       10.67      -15.89     30.64 o 
 -18   4   3       39.73      107.82     39.07 o 
 -17   4   3       14.80        7.00     32.99 o 
 -16   4   3       70.11      121.87     18.95 o 
 -15   4   3       22.09       -0.83     18.20 o 
 -14   4   3       23.31       13.94     14.43 o 
 -13   4   3     1045.26     1115.03     64.32 o 
 -12   4   3        1.50        2.53     10.18 o 
 -11   4   3      200.22      156.32     12.46 o 
 -10   4   3      916.98      939.24     43.53 o 
  -9   4   3      820.47      741.63     27.53 o 
  -8   4   3      361.74      307.25     12.95 o 
  -7   4   3       32.44       17.54     10.32 o 
  -6   4   3        8.61       10.78      6.28 o 
  -5   4   3     2250.77     2377.89     57.21 o 
  -4   4   3     1690.22     1694.59     36.02 o 
  -3   4   3      395.24      535.47     16.08 o 
  -2   4   3      549.09      653.35     17.91 o 
  -1   4   3     3759.60     3773.80     71.19 o 
   0   4   3      215.13      154.79     12.02 o 
   1   4   3       28.31       14.74      4.96 o 
   2   4   3     7902.44     8337.42    143.67 o 
   3   4   3     2849.53     3077.01     59.52 o 
   4   4   3      206.64      236.56      9.10 o 
   5   4   3      176.57      127.00      7.01 o 
   6   4   3       23.15        1.41      9.89 o 
   7   4   3     1209.53     1332.22     53.78 o 
   8   4   3      123.74      147.90     16.13 o 
   9   4   3      280.04      279.88     34.93 o 
  10   4   3      722.62      891.82     56.26 o 
  11   4   3      118.02      114.71      7.50 o 
  12   4   3        7.08       11.42     14.85 o 
  13   4   3      301.18      339.05     37.47 o 
  14   4   3       17.72       16.23     33.63 o 
  15   4   3       82.77       80.49     31.07 o 
  16   4   3       16.03       22.85     27.33 o 
  17   4   3        0.00       37.29     30.57 o 
 -16   5   3       20.54       31.37     24.34 o 
 -15   5   3      229.24      280.46     27.01 o 
 -14   5   3       56.48       51.67     18.67 o 
 -13   5   3      290.19      294.27     49.65 o 
 -12   5   3      328.98      263.44     23.00 o 
 -11   5   3      730.40      644.42     51.33 o 
 -10   5   3     1320.55     1495.97     37.58 o 
  -9   5   3       18.61       13.25      8.93 o 
  -8   5   3      100.16       93.90     16.29 o 
  -7   5   3      272.82      271.83     13.47 o 
  -6   5   3     2753.91     2913.83     63.32 o 
  -5   5   3       75.05       63.65      8.58 o 
  -4   5   3     2076.22     2179.19     44.54 o 
  -3   5   3     2067.05     2001.64     43.11 o 
  -2   5   3     6642.45     6905.18    123.88 o 
  -1   5   3       11.98       17.79      6.78 o 
   0   5   3     1255.50     1424.92     31.83 o 
   1   5   3      636.54      695.78     22.47 o 
   2   5   3      688.81      640.62     18.91 o 
   3   5   3     2275.17     2501.15     67.41 o 
   4   5   3       39.63       28.12      5.56 o 
   5   5   3     2295.84     2506.29     46.62 o 
   6   5   3      494.92      452.82     26.50 o 
   7   5   3        7.10       27.02     17.54 o 
   8   5   3      345.11      315.41     43.97 o 
   9   5   3        0.24        7.75     17.70 o 
  10   5   3      253.87      262.81     21.52 o 
  11   5   3      682.98      753.32     71.63 o 
  12   5   3      402.29      424.34     43.88 o 
  13   5   3        7.65      -25.83     32.99 o 
  14   5   3      234.82      253.22     39.71 o 
  15   5   3        3.94       69.39     42.81 o 
  16   5   3       94.91       57.33     32.13 o 
  17   5   3        1.84       37.47     47.72 o 
 -17   6   3        7.93      -54.12     54.12 o 
 -15   6   3       36.01       22.56     20.64 o 
 -14   6   3       24.03       14.57     18.66 o 
 -13   6   3        7.10       -5.43     18.84 o 
 -12   6   3        2.02       12.47     11.92 o 
 -11   6   3       42.88       47.24     25.82 o 
 -10   6   3       44.08       18.05     11.66 o 
  -9   6   3      218.44      167.69     16.04 o 
  -8   6   3      212.28      202.87     18.64 o 
  -7   6   3       89.74       89.18     10.57 o 
  -6   6   3       56.66       42.27     10.14 o 
  -5   6   3     3325.27     3625.58     77.60 o 
  -4   6   3     1484.03     1671.32     40.73 o 
  -3   6   3       48.33       57.64      9.80 o 
  -2   6   3     1321.17     1365.51     34.93 o 
  -1   6   3        7.48        8.85      7.29 o 
   0   6   3     7530.44     8301.97    181.28 o 
   1   6   3     2017.21     2250.30     58.14 o 
   2   6   3      196.74      208.79     10.87 o 
   3   6   3      531.81      494.65     18.26 o 
   4   6   3      825.69      994.65     26.34 o 
   5   6   3        7.44        7.59     11.55 o 
   6   6   3      270.65      210.88     11.70 o 
   7   6   3       36.75       40.75      4.60 o 
   8   6   3      628.07      689.56     30.06 o 
   9   6   3        0.08        4.67     14.10 o 
  10   6   3      423.87      529.60     46.01 o 
  11   6   3      112.88       87.75     36.08 o 
  12   6   3      404.75      454.56     51.35 o 
  14   6   3        0.88       34.05     29.36 o 
  15   6   3        2.03      -18.68     40.78 o 
  16   6   3       13.10       27.69     25.99 o 
 -16   7   3      142.93       58.29     54.66 o 
 -15   7   3        8.28        3.63     30.53 o 
 -14   7   3       48.98      127.31     51.67 o 
 -13   7   3      383.80      528.98     35.79 o 
 -12   7   3        4.32      -19.19     19.19 o 
 -11   7   3       13.17       19.09     14.56 o 
 -10   7   3      613.93      601.49     24.80 o 
  -9   7   3      827.30      862.84     43.34 o 
  -8   7   3     1531.83     1699.88     47.58 o 
  -7   7   3        0.47       -3.58     10.97 o 
  -6   7   3      171.99      169.52     21.56 o 
  -5   7   3        1.15       -3.82      8.66 o 
  -4   7   3       29.13        8.84      8.87 o 
  -3   7   3      213.25      229.72     11.79 o 
  -2   7   3      980.11      949.92     29.38 o 
  -1   7   3     3105.36     3540.42     76.84 o 
   0   7   3       34.23       24.45      9.64 o 
   1   7   3        0.18       -4.95      8.31 o 
   2   7   3     2168.98     2312.43     66.87 o 
   3   7   3       44.52       57.63      9.62 o 
   4   7   3       84.97       67.68     11.25 o 
   5   7   3      160.32      181.67     11.40 o 
   6   7   3      418.46      441.37     20.90 o 
   7   7   3        7.37        4.57      7.52 o 
   8   7   3     1444.89     1651.58     41.66 o 
   9   7   3      417.92      407.48     47.72 o 
  10   7   3       50.43       55.06     18.48 o 
  11   7   3        8.22       45.84     19.23 o 
  12   7   3        6.79       12.48     19.95 o 
  13   7   3      169.18      148.13     43.50 o 
  14   7   3      332.23      280.23     55.62 o 
  15   7   3        6.64       22.31     48.04 o 
 -15   8   3       20.14       -9.82     39.29 o 
 -14   8   3        6.27       60.42     50.49 o 
 -13   8   3        5.67       39.78     20.03 o 
 -12   8   3       30.73        5.59     19.44 o 
 -11   8   3      193.37      199.09     28.45 o 
 -10   8   3      440.04      429.22     24.87 o 
  -9   8   3       75.46       19.19     28.72 o 
  -8   8   3      676.50      621.05     43.72 o 
  -7   8   3       12.81       20.73     16.43 o 
  -6   8   3      217.62      198.00     21.46 o 
  -5   8   3       91.22       65.04     15.37 o 
  -4   8   3        0.00        4.93     10.63 o 
  -3   8   3       15.78       25.46     11.37 o 
  -2   8   3       21.81       17.20     12.10 o 
  -1   8   3      176.59      166.38     18.84 o 
   0   8   3      245.10      197.60     13.60 o 
   1   8   3     1367.65     1585.56     45.15 o 
   2   8   3      136.80      120.55     13.75 o 
   3   8   3       14.93        8.56      8.39 o 
   4   8   3      663.86      643.72     26.08 o 
   5   8   3      459.35      450.94     19.78 o 
   6   8   3     1721.17     1890.60     69.44 o 
   7   8   3        0.28        3.72      7.28 o 
   8   8   3       30.37       24.21     14.05 o 
   9   8   3      285.56      238.70     39.39 o 
  10   8   3        0.83      -39.18     39.18 o 
  11   8   3      177.92      170.27     48.68 o 
  12   8   3        0.74       94.26     47.08 o 
  13   8   3      105.23      101.95     52.84 o 
  14   8   3       39.04      -10.68     53.59 o 
 -14   9   3       28.80       23.59     53.27 o 
 -13   9   3       47.80       -6.19     36.08 o 
 -12   9   3       52.44       77.40     39.93 o 
 -11   9   3       27.73       21.80     19.76 o 
 -10   9   3       64.62       57.86     27.01 o 
  -9   9   3       87.06       68.87     22.30 o 
  -8   9   3        1.12        5.01     35.39 o 
  -7   9   3      551.08      620.60     30.54 o 
  -6   9   3        0.73      -11.26     16.54 o 
  -5   9   3      579.84      637.09     29.02 o 
  -4   9   3      169.80      202.66     29.13 o 
  -3   9   3        1.04       13.05     19.95 o 
  -2   9   3        0.95       11.46     13.69 o 
  -1   9   3       33.34       40.48     15.39 o 
   0   9   3     1012.00     1108.29     56.35 o 
   1   9   3       59.89       49.66     12.17 o 
   2   9   3      912.20      962.46     32.65 o 
   3   9   3       94.40       82.48     13.99 o 
   4   9   3       52.26       83.73     13.27 o 
   5   9   3        5.53      -16.34     17.62 o 
   6   9   3      690.91      681.48     30.19 o 
   7   9   3        1.96        8.15     14.49 o 
   8   9   3      100.59      103.34     15.97 o 
   9   9   3        0.72       14.84     40.78 o 
  10   9   3       10.14       25.83     33.20 o 
  11   9   3      253.48      207.96     48.89 o 
  12   9   3       24.12      -10.89     36.51 o 
  13   9   3      320.75      259.52     57.97 o 
 -12  10   3        0.00      -13.77     36.40 o 
 -11  10   3       21.09        1.28     35.23 o 
 -10  10   3      127.36      118.36     25.93 o 
  -9  10   3      110.65       73.61     26.07 o 
  -8  10   3        4.17       13.51     20.68 o 
  -7  10   3       85.65       98.85     32.56 o 
  -6  10   3       92.71       66.00     20.84 o 
  -5  10   3       91.72       83.84     20.19 o 
  -4  10   3      426.51      525.36     33.91 o 
  -3  10   3      273.82      282.00     27.76 o 
  -2  10   3       10.45       17.19     14.33 o 
  -1  10   3      622.73      610.24     34.18 o 
   0  10   3      241.55      205.71     25.61 o 
   1  10   3      477.96      433.12     30.26 o 
   2  10   3       26.62       22.12     17.06 o 
   3  10   3       90.45       97.83     18.93 o 
   4  10   3        7.09       -2.69     19.85 o 
   5  10   3       92.45       84.96     15.11 o 
   6  10   3       66.23       46.83     17.47 o 
   7  10   3       34.46      -11.24     18.09 o 
   8  10   3        0.15      -44.94     44.94 o 
   9  10   3      100.77      101.84     35.98 o 
  10  10   3      181.62      198.99     48.25 o 
  11  10   3       16.30        0.00     55.30 o 
  12  10   3        6.23       21.99     59.89 o 
 -10  11   3       62.52       87.11     54.34 o 
  -9  11   3       61.02       78.24     25.93 o 
  -8  11   3        1.94       18.82     24.77 o 
  -7  11   3       18.86       28.79     40.94 o 
  -6  11   3      164.70      121.97     29.13 o 
  -5  11   3       82.40       89.56     30.81 o 
  -4  11   3      137.38      169.31     30.50 o 
  -3  11   3      145.37      143.71     43.02 o 
  -2  11   3      371.37      421.41     35.96 o 
  -1  11   3        6.69      -26.40     26.40 o 
   0  11   3      112.96       96.39     28.05 o 
   1  11   3       54.44       53.77     39.13 o 
   2  11   3       40.26       47.73     20.37 o 
   3  11   3        0.20       13.44     20.80 o 
   4  11   3      101.38       98.49     23.97 o 
   5  11   3       62.42        5.42     25.73 o 
   6  11   3      156.41      131.52     23.60 o 
   7  11   3      383.66      324.00     51.56 o 
   8  11   3        9.44       -3.74     36.30 o 
   9  11   3        0.09      -52.31     52.31 o 
  10  11   3      300.61      287.81     71.95 o 
  -9  12   3        0.63       11.26     34.80 o 
  -8  12   3        0.01      -28.78     53.22 o 
  -7  12   3      337.48      315.33     43.07 o 
  -6  12   3       39.49       40.73     28.64 o 
  -5  12   3      501.78      487.65     44.52 o 
  -4  12   3      124.00      132.41     29.63 o 
  -3  12   3      178.72      150.25     41.10 o 
  -2  12   3      150.48      136.73     29.47 o 
  -1  12   3      755.13      757.56     61.17 o 
   0  12   3       11.58       41.47     30.68 o 
   1  12   3      421.63      384.03     45.48 o 
   2  12   3        0.90      -10.51     19.89 o 
   3  12   3       14.69      -26.32     26.32 o 
   4  12   3      101.25      124.88     30.73 o 
   5  12   3       15.76        3.59     28.26 o 
   6  12   3        1.97      -17.72     53.06 o 
   7  12   3        2.17      -11.32     57.86 o 
   8  12   3        0.07       -1.28     45.16 o 
  -5  13   3       16.30      -27.86     27.86 o 
  -4  13   3       65.73       50.53     39.44 o 
  -3  13   3      120.78      231.64     88.29 o 
  -2  13   3        1.05       12.81     28.71 o 
  -1  13   3       35.31       23.29     24.55 o 
   0  13   3       14.69       31.56     23.65 o 
   1  13   3        1.55       35.20     35.08 o 
   2  13   3        1.14        3.89     68.22 o 
   3  13   3       24.66      110.94     36.20 o 
   4  13   3        1.08       33.20     44.62 o 
   5  13   3      157.39      123.30     54.66 o 
 -18   0   4        4.21       -9.50     40.35 o 
 -16   0   4       30.55       53.59     33.31 o 
 -14   0   4        1.35       -2.81     15.13 o 
 -12   0   4       32.92       35.70     13.52 o 
 -10   0   4      505.71      522.73     66.24 o 
  -8   0   4      888.29     1154.60     40.76 o 
  -6   0   4     7633.08     9044.03    226.35 o 
  -4   0   4      631.74      566.11     21.73 o 
  -2   0   4     1792.11     1601.78     65.17 o 
   0   0   4      177.62      160.17      8.53 o 
   2   0   4      875.72      814.60     24.04 o 
   4   0   4     3953.22     3885.74    102.74 o 
   6   0   4     7261.56     7946.52    200.71 o 
   8   0   4       28.94       33.27      8.27 o 
  10   0   4     1836.45     1810.14     50.13 o 
  12   0   4      444.34      408.09     20.35 o 
  14   0   4      310.17      377.96     27.67 o 
  16   0   4        1.24       11.16     20.94 o 
 -18   1   4       74.12      106.65     34.37 o 
 -17   1   4        5.68        8.42     24.58 o 
 -16   1   4        1.27        4.90     42.27 o 
 -15   1   4       39.33       13.89     14.79 o 
 -14   1   4       40.55       27.82     13.71 o 
 -13   1   4       64.82       58.66     10.28 o 
 -12   1   4      342.84      319.07     32.54 o 
 -11   1   4       36.08       23.52      8.14 o 
 -10   1   4      235.79      244.02     12.27 o 
  -9   1   4        4.22        6.00      6.30 o 
  -8   1   4       94.41       79.90      8.72 o 
  -7   1   4        8.65       -0.29      6.22 o 
  -6   1   4     2742.82     2691.47     47.46 o 
  -5   1   4     1329.54     1090.60     22.21 o 
  -4   1   4      682.20      614.72     16.04 o 
  -3   1   4     1614.65     1431.68     25.01 o 
  -2   1   4     1803.83     1635.72     42.55 o 
  -1   1   4      378.58      324.73      6.92 o 
   0   1   4      212.68      225.98      6.15 o 
   1   1   4      123.37      111.46      4.25 o 
   2   1   4        0.36       -2.90      3.62 o 
   3   1   4     2518.11     2440.75     41.98 o 
   4   1   4       85.07       77.02      4.19 o 
   5   1   4    10973.87    11373.16    266.46 o 
   6   1   4       58.08       67.03      8.53 o 
   7   1   4        9.60       -1.61      3.76 o 
   8   1   4      299.01      304.17     10.18 o 
   9   1   4     1302.02     1317.49     43.33 o 
  10   1   4      319.17      310.93     19.21 o 
  11   1   4      232.38      224.08     20.59 o 
  12   1   4        7.05        1.56     16.35 o 
  13   1   4       12.37       11.92      7.95 o 
  14   1   4        0.17        7.83      8.74 o 
  15   1   4      161.84      171.09     19.85 o 
  16   1   4       38.53       19.67     24.02 o 
  17   1   4       69.74       36.08     29.08 o 
  18   1   4        2.39       45.26     50.49 o 
 -18   2   4       13.33       16.65     33.20 o 
 -17   2   4        1.65        0.87     15.73 o 
 -16   2   4       47.29       98.34     17.63 o 
 -15   2   4       10.51       12.07     14.82 o 
 -14   2   4      251.26      283.20     34.75 o 
 -13   2   4      931.04      922.56     53.55 o 
 -12   2   4      630.41      607.78     26.13 o 
 -11   2   4      135.05      112.25      9.75 o 
 -10   2   4      147.80      157.61     18.69 o 
  -9   2   4        0.31       -5.53      5.53 o 
  -8   2   4       97.42       74.67      8.41 o 
  -7   2   4      315.85      334.15     21.37 o 
  -6   2   4      606.91      670.29     25.50 o 
  -5   2   4     2375.74     2189.88     42.86 o 
  -4   2   4      133.43      117.30      7.16 o 
  -3   2   4     1568.33     1448.46     36.76 o 
  -2   2   4     2452.77     2144.90     41.15 o 
  -1   2   4      144.76      136.64      6.84 o 
   0   2   4     1041.66     1017.20     19.67 o 
   1   2   4    18174.10    18195.85    266.95 o 
   2   2   4     8835.99     8597.84    125.45 o 
   3   2   4      392.44      318.00      9.46 o 
   4   2   4     4174.77     4210.15    122.71 o 
   5   2   4       60.81       26.79      7.76 o 
   6   2   4     2744.54     2965.47     88.59 o 
   7   2   4      671.98      677.40     15.24 o 
   8   2   4      161.20      144.39      9.12 o 
   9   2   4      155.34      122.27     12.57 o 
  10   2   4      708.21      693.37     19.36 o 
  11   2   4       68.34       52.25      8.12 o 
  12   2   4      210.09      196.89     40.59 o 
  13   2   4       12.42       -0.89     14.74 o 
  14   2   4       49.78       24.64     18.47 o 
  15   2   4       24.58       40.64     17.91 o 
  16   2   4       28.26       34.68     22.10 o 
  17   2   4       40.78       68.34     28.34 o 
  18   2   4        8.87       23.70     50.07 o 
 -18   3   4       74.71      127.64     28.67 o 
 -17   3   4       27.29       30.97     21.13 o 
 -16   3   4       21.35       12.44     14.50 o 
 -15   3   4      357.12      462.29     26.52 o 
 -14   3   4      661.16      796.32     64.50 o 
 -13   3   4       47.67       69.29     12.74 o 
 -12   3   4      887.61      840.36     51.66 o 
 -11   3   4      644.65      621.95     37.25 o 
 -10   3   4       71.25       71.36      9.73 o 
  -9   3   4      500.28      464.87     16.75 o 
  -8   3   4        1.29       16.52      7.06 o 
  -7   3   4       58.61       38.53     10.49 o 
  -6   3   4     7924.76     8548.31    153.58 o 
  -5   3   4       65.30       71.72      7.58 o 
  -4   3   4        2.99       -3.70      5.24 o 
  -3   3   4     4210.30     4067.37     75.34 o 
  -2   3   4       20.49       29.52      6.58 o 
  -1   3   4     3410.99     3326.51     61.17 o 
   0   3   4     8480.99     8849.42    151.65 o 
   1   3   4     3391.09     3299.52     60.64 o 
   2   3   4     5714.33     6019.54     94.63 o 
   3   3   4     1459.01     1412.94     33.51 o 
   4   3   4     2060.92     1971.00     47.11 o 
   5   3   4      158.20      146.68     11.82 o 
   6   3   4     3447.98     3726.29    101.51 o 
   7   3   4       41.55       51.36     10.42 o 
   8   3   4       42.79       39.97     13.77 o 
   9   3   4      453.23      497.70     26.62 o 
  10   3   4        0.73        2.66      3.69 o 
  11   3   4      148.56      107.93      6.70 o 
  12   3   4       51.15       45.97      6.63 o 
  13   3   4      402.82      346.57     14.58 o 
  14   3   4        6.64       41.74     28.93 o 
  15   3   4      101.66       83.80     26.47 o 
  16   3   4       49.80       55.98     23.11 o 
  17   3   4       20.40       13.29     23.40 o 
 -18   4   4       11.61        9.61     46.65 o 
 -17   4   4       40.20      100.11     25.09 o 
 -16   4   4       14.45       11.80     15.24 o 
 -15   4   4      302.16      370.26     22.84 o 
 -14   4   4        0.00       32.69     18.47 o 
 -13   4   4      218.88      164.12     28.65 o 
 -12   4   4        9.99        4.97     11.38 o 
 -11   4   4       17.98        2.76     10.45 o 
 -10   4   4     2452.70     2619.41     57.17 o 
  -9   4   4      474.61      434.29     17.22 o 
  -8   4   4        2.54        1.26      8.60 o 
  -7   4   4       10.56       13.37      9.18 o 
  -6   4   4       67.45       96.74     10.34 o 
  -5   4   4       36.91       24.40      7.61 o 
  -4   4   4      336.34      366.48     13.92 o 
  -3   4   4      604.84      590.69     17.86 o 
  -2   4   4     6480.94     6734.72    122.26 o 
  -1   4   4     7205.02     7277.31    128.59 o 
   0   4   4       47.80       37.24      6.86 o 
   1   4   4     3022.15     3438.74     64.74 o 
   2   4   4      778.64      856.14     20.28 o 
   3   4   4    12793.22    13233.42    210.76 o 
   4   4   4      278.63      301.32      8.05 o 
   5   4   4    12192.98    12739.20    313.63 o 
   6   4   4        5.76       -1.40     15.70 o 
   7   4   4      549.71      457.00     22.45 o 
   8   4   4      588.17      557.53     24.19 o 
   9   4   4     5294.38     6537.30    191.03 o 
  10   4   4      967.51      872.18     59.14 o 
  11   4   4        5.26       18.09     20.75 o 
  12   4   4     3029.96     3850.27    179.35 o 
  13   4   4      123.66      118.50     30.53 o 
  16   4   4        0.04       -8.01     38.86 o 
  17   4   4       78.88       62.82     23.69 o 
 -17   5   4        4.64      -16.87     32.56 o 
 -16   5   4        9.59       32.41     15.38 o 
 -15   5   4       10.61       36.74     20.27 o 
 -14   5   4       36.51       28.02     29.20 o 
 -13   5   4      114.92       73.12     24.94 o 
 -12   5   4      785.28      815.85     69.11 o 
 -11   5   4     1679.07     1789.75     98.77 o 
 -10   5   4      135.87       90.41     12.93 o 
  -9   5   4     1172.68     1319.40     36.50 o 
  -8   5   4        1.05        5.97     10.47 o 
  -7   5   4      422.76      352.58     19.13 o 
  -6   5   4       22.33        1.28      9.61 o 
  -5   5   4     2209.44     2184.39     55.68 o 
  -4   5   4      335.78      302.54     16.58 o 
  -3   5   4    13958.82    15073.40    265.47 o 
  -2   5   4      401.68      401.41     14.73 o 
  -1   5   4     1520.29     1691.71     36.70 o 
   0   5   4       27.91       28.79      6.41 o 
   1   5   4      137.59      115.29      9.93 o 
   2   5   4      962.41      933.80     23.49 o 
   3   5   4     5081.68     5243.06    100.95 o 
   4   5   4      254.20      244.96     11.07 o 
   5   5   4        1.84        0.39      2.96 o 
   6   5   4     1209.68     1370.11     43.79 o 
   7   5   4        1.56      -11.04     12.64 o 
   8   5   4     1040.04     1061.85     39.78 o 
   9   5   4       16.61       16.71     11.53 o 
  10   5   4      315.39      271.54     28.74 o 
  11   5   4     1102.98     1240.47     74.62 o 
  12   5   4       15.38      -23.81     29.78 o 
  13   5   4       56.36       56.65     31.87 o 
  14   5   4       22.60       39.18     19.85 o 
  15   5   4       43.36       -4.59     38.22 o 
  16   5   4       26.22       55.08     34.37 o 
 -17   6   4       64.33       34.05     41.31 o 
 -16   6   4       34.05       14.63     35.34 o 
 -15   6   4       63.51       38.43     58.61 o 
 -14   6   4       28.33       32.07     22.45 o 
 -13   6   4       20.86       23.27     17.60 o 
 -12   6   4      407.84      400.60     45.30 o 
 -11   6   4       39.47       49.09     13.07 o 
 -10   6   4      505.11      469.73     53.99 o 
  -9   6   4       88.24       67.64     12.93 o 
  -8   6   4      355.29      364.15     26.67 o 
  -7   6   4      572.98      541.45     26.42 o 
  -6   6   4       81.84       56.44     10.08 o 
  -5   6   4      173.96      145.90     12.80 o 
  -4   6   4     2608.95     2732.86     61.71 o 
  -3   6   4     2425.20     2746.85     59.51 o 
  -2   6   4     5711.84     6515.45    123.07 o 
  -1   6   4        2.80       -0.16      6.92 o 
   0   6   4      548.32      588.50     23.04 o 
   1   6   4       50.31       49.18      8.70 o 
   2   6   4      295.72      343.06     18.09 o 
   3   6   4     1781.72     1993.77     45.11 o 
   4   6   4      200.49      200.81      9.42 o 
   5   6   4      657.09      632.82     30.64 o 
   6   6   4        0.01       -4.47      9.52 o 
   7   6   4      709.46      700.43     32.22 o 
   8   6   4     1843.42     1691.44     61.13 o 
   9   6   4      174.45      129.79     22.48 o 
  10   6   4      271.68      264.53     35.23 o 
  11   6   4       72.34       89.14     27.76 o 
  12   6   4     1145.58     1303.67     88.93 o 
  13   6   4       19.53       16.65     28.50 o 
  14   6   4       86.04       45.90     34.05 o 
  15   6   4        3.95       41.95     45.48 o 
  16   6   4       20.11       -5.76     30.00 o 
 -16   7   4       17.86       47.83     39.29 o 
 -15   7   4       18.70       19.64     49.21 o 
 -14   7   4      222.31      169.99     26.15 o 
 -13   7   4        0.69        3.43     18.66 o 
 -12   7   4       51.39       68.23     20.31 o 
 -11   7   4        2.32        0.43     15.88 o 
 -10   7   4       10.99       -4.58     10.72 o 
  -9   7   4        0.11      -10.47     14.31 o 
  -8   7   4      115.16      113.78     14.06 o 
  -7   7   4       34.20       37.20     10.78 o 
  -6   7   4       40.68       33.87     10.87 o 
  -5   7   4        7.49        6.09      9.90 o 
  -4   7   4      221.03      186.45     14.21 o 
  -3   7   4        9.97      -10.76     10.76 o 
  -2   7   4      630.89      684.91     21.94 o 
  -1   7   4        0.42       13.14      7.75 o 
   0   7   4      403.50      354.30     24.00 o 
   1   7   4       50.31       38.31     10.74 o 
   2   7   4       33.21       40.23      8.07 o 
   3   7   4        9.68        3.29      7.25 o 
   4   7   4      369.05      341.98     15.80 o 
   5   7   4      362.34      390.73     29.42 o 
   6   7   4      197.72      206.83     12.24 o 
   7   7   4      880.03      882.27     40.63 o 
   8   7   4      432.81      405.02     46.97 o 
   9   7   4      228.47      272.54     40.57 o 
  10   7   4       37.26       12.17     35.34 o 
  11   7   4       75.52      103.02     32.77 o 
  12   7   4      329.64      320.05     46.97 o 
  13   7   4       19.83       35.76     35.76 o 
  14   7   4       27.47       92.23     48.47 o 
  15   7   4        1.57      -50.39     50.39 o 
 -15   8   4       16.82      -47.08     54.44 o 
 -14   8   4      233.67      264.53     49.75 o 
 -13   8   4       24.60      -22.75     22.75 o 
 -12   8   4        0.00        5.64     21.16 o 
 -11   8   4       20.43       34.96     20.38 o 
 -10   8   4      280.33      290.75     26.81 o 
  -9   8   4       13.00       35.51     22.50 o 
  -8   8   4        2.63        8.89     19.11 o 
  -7   8   4      415.21      444.31     25.11 o 
  -6   8   4       12.02       12.28     19.46 o 
  -5   8   4        7.84       16.38     11.60 o 
  -4   8   4       44.04       43.57     13.41 o 
  -3   8   4      154.26      146.89     15.49 o 
  -2   8   4        5.18       11.08     16.31 o 
  -1   8   4      292.31      274.75     18.35 o 
   0   8   4       96.16       82.24     11.21 o 
   1   8   4      325.72      350.19     19.91 o 
   2   8   4       93.76       68.92     10.49 o 
   3   8   4      385.09      418.87     26.98 o 
   4   8   4      459.34      517.39     20.62 o 
   5   8   4      307.01      293.64     35.56 o 
   6   8   4        0.27       -8.22      8.22 o 
   7   8   4       39.35       30.30      6.66 o 
   8   8   4        2.89       29.78     35.98 o 
   9   8   4       31.80       20.92     28.40 o 
  10   8   4      393.50      448.90     58.93 o 
  11   8   4       27.16       43.88     42.70 o 
  12   8   4       77.84       39.93     51.99 o 
  13   8   4       59.59       -9.61     52.84 o 
  14   8   4        5.33       15.48     52.42 o 
 -14   9   4      227.06      197.49     48.79 o 
 -13   9   4       35.05       22.52     33.84 o 
 -12   9   4       62.68       70.87     25.01 o 
 -11   9   4       57.44       81.60     32.24 o 
 -10   9   4       57.85        5.54     24.96 o 
  -9   9   4       27.88       27.76     23.18 o 
  -8   9   4      211.03      180.75     27.82 o 
  -7   9   4      131.82      114.15     55.62 o 
  -6   9   4      403.12      392.99     37.70 o 
  -5   9   4        1.86       -6.96     19.59 o 
  -4   9   4       29.86        3.23     16.62 o 
  -3   9   4      817.28      849.90     38.62 o 
  -2   9   4        8.02       37.12     13.06 o 
  -1   9   4        0.30      -12.77     12.77 o 
   0   9   4       65.72       56.35     14.65 o 
   1   9   4      162.46      174.40     24.35 o 
   2   9   4       24.85       18.30     12.47 o 
   3   9   4        2.65       -2.45     13.10 o 
   4   9   4      116.90      105.43     13.69 o 
   5   9   4        7.11        6.15     11.99 o 
   6   9   4        4.20       -5.71     15.36 o 
   7   9   4      205.96      220.56     17.72 o 
   8   9   4       36.02       26.22      8.87 o 
   9   9   4      159.16      121.49     47.08 o 
  10   9   4        1.50       43.13     35.76 o 
  11   9   4        7.52        2.46     36.72 o 
  12   9   4      255.49      267.63     62.02 o 
  13   9   4       65.52      142.52     60.42 o 
 -12  10   4       24.12       75.79     39.18 o 
 -11  10   4        0.09      -19.88     22.08 o 
 -10  10   4       54.58       28.96     41.42 o 
  -9  10   4       61.79       41.47     48.68 o 
  -8  10   4       11.02       39.07     31.07 o 
  -7  10   4      124.92       86.20     41.79 o 
  -6  10   4      219.05      192.70     28.11 o 
  -5  10   4      143.91      119.08     24.20 o 
  -4  10   4       79.38       87.65     26.41 o 
  -3  10   4        0.21       19.29     23.03 o 
  -2  10   4      218.90      225.89     24.89 o 
  -1  10   4        2.79      -15.75     15.75 o 
   0  10   4       94.58      105.56     19.02 o 
   1  10   4        0.66        1.34     13.89 o 
   2  10   4        1.10       -1.48     12.85 o 
   3  10   4       57.68       34.03     22.50 o 
   4  10   4      104.71       96.73     30.32 o 
   5  10   4      198.71      230.23     17.84 o 
   6  10   4       32.87       32.06     16.85 o 
   7  10   4        2.10       10.30     14.47 o 
   8  10   4       77.56      107.50     48.79 o 
   9  10   4       51.80       36.08     37.36 o 
  10  10   4      296.88      284.71     63.09 o 
  11  10   4      184.83      212.87     49.21 o 
  12  10   4      129.77      123.51     47.72 o 
 -11  11   4       35.28      -22.85     44.41 o 
 -10  11   4       57.13       34.27     36.83 o 
  -9  11   4       19.77       16.50     46.97 o 
  -8  11   4       79.02       28.24     26.28 o 
  -7  11   4        0.00        8.21     27.71 o 
  -6  11   4      305.23      309.32     31.15 o 
  -5  11   4        0.88       22.19     46.06 o 
  -4  11   4       32.44       23.76     19.14 o 
  -3  11   4      131.88      168.43     27.17 o 
  -2  11   4       14.37       19.23     23.08 o 
  -1  11   4        1.43       25.11     22.79 o 
   0  11   4       63.37       33.85     18.38 o 
   1  11   4       12.98        7.82     36.62 o 
   2  11   4       14.00       16.39     24.21 o 
   3  11   4      440.17      439.02     36.08 o 
   4  11   4       90.83       94.78     25.24 o 
   5  11   4       17.94       36.42     23.22 o 
   6  11   4      205.50      249.06     56.90 o 
   7  11   4       15.68      110.81     59.14 o 
   8  11   4       26.50       43.88     40.14 o 
   9  11   4       46.59      107.39     57.43 o 
  10  11   4       94.63        8.65     43.45 o 
  -8  12   4       43.62       27.01     43.24 o 
  -7  12   4       38.57       39.59     23.99 o 
  -6  12   4       99.12      132.24     37.28 o 
  -5  12   4        0.00        9.20     37.68 o 
  -4  12   4       30.74       14.42     33.44 o 
  -3  12   4      136.35      122.91     30.85 o 
  -2  12   4       14.51       45.56     46.33 o 
  -1  12   4        7.75       19.33     24.91 o 
   0  12   4       11.40      -13.78     38.16 o 
   1  12   4       16.66       16.09     24.13 o 
   2  12   4      100.34      119.62     31.30 o 
   3  12   4      106.37       73.64     26.45 o 
   4  12   4       39.28       38.37     24.96 o 
   5  12   4       24.09      -53.48     53.48 o 
   6  12   4       16.57        6.30     43.13 o 
   7  12   4      168.43      154.05     53.06 o 
  -5  13   4       11.28        6.28     30.89 o 
  -4  13   4      257.16      212.53     56.15 o 
  -3  13   4        2.32      -25.69     37.85 o 
  -2  13   4       80.91      152.96     38.16 o 
  -1  13   4        2.44       -1.24     36.72 o 
   0  13   4       96.27       89.23     35.31 o 
   1  13   4       38.01      -27.95     32.00 o 
   2  13   4       44.50       41.53     40.25 o 
   3  13   4        3.14       20.60     57.97 o 
   4  13   4       73.60       -3.84     58.93 o 
 -17   0   5        4.19      -13.13     33.52 o 
 -15   0   5      108.25      100.99     32.45 o 
 -13   0   5      166.16      205.69     26.70 o 
 -11   0   5      946.70      852.04     49.91 o 
  -9   0   5     1017.70     1061.10     39.52 o 
  -7   0   5     1742.11     2106.08    136.54 o 
  -5   0   5      663.24      661.30     38.86 o 
  -3   0   5     2727.79     2473.42     66.67 o 
  -1   0   5      149.95      146.29     10.00 o 
   1   0   5     1295.06     1105.59     32.33 o 
   3   0   5      610.27      488.13     18.17 o 
   5   0   5     1622.77     1533.26     65.12 o 
   7   0   5       29.35       32.49     11.10 o 
   9   0   5      120.99      132.03     10.96 o 
  11   0   5       74.77       75.52     11.45 o 
  13   0   5      699.93      744.57     44.80 o 
  15   0   5       15.86       13.84     16.93 o 
  17   0   5      117.07      181.91     55.41 o 
 -18   1   5       10.77       18.96     25.19 o 
 -17   1   5        0.69       16.43     25.84 o 
 -16   1   5       78.56       24.13     31.39 o 
 -15   1   5       34.06       29.89     25.19 o 
 -14   1   5        0.13        6.07     13.56 o 
 -13   1   5      195.77      186.76     35.29 o 
 -12   1   5     2039.87     2046.44    109.26 o 
 -11   1   5      246.46      235.40     11.39 o 
 -10   1   5       45.38       46.66     11.43 o 
  -9   1   5      373.20      356.36     15.16 o 
  -8   1   5        8.17        5.67      6.11 o 
  -7   1   5      220.47      194.12      9.20 o 
  -6   1   5     3097.45     2847.53     44.75 o 
  -5   1   5      197.40      190.03     12.85 o 
  -4   1   5     2454.67     2250.47     43.68 o 
  -3   1   5      302.39      234.97      9.47 o 
  -2   1   5     3109.11     2809.77     53.48 o 
  -1   1   5       30.76       25.57      6.78 o 
   0   1   5      367.73      315.11      8.58 o 
   1   1   5     2685.71     2557.56     44.94 o 
   2   1   5      202.33      148.55      9.91 o 
   3   1   5     8451.02     8114.03    295.11 o 
   4   1   5      184.46      216.66      8.49 o 
   5   1   5     4981.98     5176.94     82.62 o 
   6   1   5     3167.68     3307.66     58.01 o 
   7   1   5      364.69      368.75     12.59 o 
   8   1   5     1375.57     1462.30     30.16 o 
   9   1   5      143.33      152.32     11.81 o 
  10   1   5      294.80      281.66     12.11 o 
  11   1   5     1004.89      948.88     33.90 o 
  12   1   5       79.86       32.54     10.46 o 
  13   1   5       31.12       18.15      8.18 o 
  14   1   5       38.13       44.63     11.41 o 
  15   1   5       14.64        7.80     13.60 o 
  16   1   5        6.08       -8.58     25.20 o 
  17   1   5       16.33       11.90     43.34 o 
 -18   2   5       12.35       10.46     21.38 o 
 -17   2   5       10.04       20.50     32.03 o 
 -16   2   5      209.34      285.01     25.29 o 
 -15   2   5      466.26      562.24     29.55 o 
 -14   2   5      648.30      728.66     58.76 o 
 -13   2   5       16.42       15.85     18.24 o 
 -12   2   5     2020.31     2242.28     79.18 o 
 -11   2   5       19.38       14.22      7.71 o 
 -10   2   5      303.97      286.61     19.69 o 
  -9   2   5      279.48      242.39     12.01 o 
  -8   2   5       83.62       81.88      8.46 o 
  -7   2   5     7236.61     7562.72    122.19 o 
  -6   2   5    13049.88    13373.93    228.25 o 
  -5   2   5     1446.82     1229.18     29.73 o 
  -4   2   5      931.86      934.98     24.93 o 
  -3   2   5    14553.41    14457.41    247.06 o 
  -2   2   5      478.92      386.35     10.91 o 
  -1   2   5      136.12      124.91      6.15 o 
   0   2   5      596.93      544.00     11.88 o 
   1   2   5     2279.75     2162.99     35.85 o 
   2   2   5      110.86      102.96      6.57 o 
   3   2   5      622.33      538.82     11.58 o 
   4   2   5       52.77       36.46      6.06 o 
   5   2   5     1370.09     1285.66     23.62 o 
   6   2   5     1014.20      904.54     17.64 o 
   7   2   5        0.02       -3.25      3.25 o 
   8   2   5      223.62      229.89     17.29 o 
   9   2   5      802.26      841.59     20.03 o 
  10   2   5        2.48       -5.31      5.31 o 
  11   2   5      124.54       98.67      8.18 o 
  12   2   5       35.58       30.92      8.47 o 
  13   2   5        3.13       12.68      8.28 o 
  14   2   5      104.63       74.60     14.96 o 
  15   2   5       18.92       -6.72     17.44 o 
  16   2   5      146.65      145.79     28.58 o 
  17   2   5        1.10       11.53     48.79 o 
 -18   3   5        1.46       44.14     49.27 o 
 -17   3   5        4.80       61.53     31.49 o 
 -16   3   5        3.09        7.52     15.09 o 
 -15   3   5        2.07        1.21     18.51 o 
 -14   3   5      126.80      162.05     17.51 o 
 -13   3   5      248.74      277.48     44.16 o 
 -12   3   5      329.35      376.07     32.29 o 
 -11   3   5      253.21      195.77     18.55 o 
 -10   3   5       93.21       78.24     10.19 o 
  -9   3   5        0.37       -5.21      7.27 o 
  -8   3   5      272.03      258.23     13.27 o 
  -7   3   5      138.46      127.50     14.31 o 
  -6   3   5       19.32       25.66     12.36 o 
  -5   3   5      287.55      250.71     12.71 o 
  -4   3   5     1396.92     1428.55     33.48 o 
  -3   3   5     2328.63     2263.12     43.95 o 
  -2   3   5     1399.51     1259.97     28.27 o 
  -1   3   5      385.60      346.12     12.12 o 
   0   3   5       55.19       46.86      4.89 o 
   1   3   5        5.26       -1.25      3.79 o 
   2   3   5        1.96        2.69      3.32 o 
   3   3   5     2289.62     2287.35     38.94 o 
   4   3   5       68.35       58.82      7.78 o 
   5   3   5     4407.31     4804.09    115.55 o 
   6   3   5     2211.61     2453.13     59.46 o 
   7   3   5       79.47       61.44     12.42 o 
   8   3   5       18.38      -11.93     11.93 o 
   9   3   5      825.09      830.28     32.50 o 
  10   3   5      227.67      198.98     28.31 o 
  11   3   5     2014.96     2088.91     78.01 o 
  12   3   5        3.09      -13.69     13.69 o 
  13   3   5       27.49       18.90     21.24 o 
  14   3   5        1.28      -25.73     25.73 o 
  15   3   5        0.27       25.41     21.99 o 
  16   3   5       55.92       82.26     37.04 o 
  17   3   5        0.99        6.60     28.13 o 
 -17   4   5        0.05      -19.29     19.29 o 
 -16   4   5       13.60       -3.59     33.86 o 
 -15   4   5       29.98       66.26     18.89 o 
 -14   4   5      529.52      546.79     49.49 o 
 -13   4   5      142.11       86.59     18.78 o 
 -12   4   5      484.83      486.20     36.49 o 
 -11   4   5       38.44       41.54     11.46 o 
 -10   4   5       34.96       47.79     11.71 o 
  -9   4   5       27.46       23.82     12.50 o 
  -8   4   5      630.24      714.78     27.17 o 
  -7   4   5      200.91      213.82     12.94 o 
  -6   4   5      180.09      160.22     10.85 o 
  -5   4   5      815.45      881.91     25.15 o 
  -4   4   5     1389.96     1376.61     32.33 o 
  -3   4   5      744.84      847.51     23.90 o 
  -2   4   5      785.44      853.04     21.30 o 
  -1   4   5     1294.11     1157.19     27.36 o 
   0   4   5      345.92      366.36     12.64 o 
   1   4   5      688.42      820.00     19.86 o 
   2   4   5      418.09      406.86     10.48 o 
   3   4   5       23.30       36.92      4.38 o 
   4   4   5       27.80       29.09      7.44 o 
   5   4   5      453.47      433.16     18.85 o 
   6   4   5       65.99       59.34     11.40 o 
   7   4   5      236.38      232.32     16.15 o 
   8   4   5      175.31      166.77     25.25 o 
   9   4   5      413.74      392.56     25.43 o 
  10   4   5      432.69      364.50     27.29 o 
  11   4   5        8.75       15.59     28.82 o 
  12   4   5      426.59      432.96     43.29 o 
  14   4   5      283.38      255.35     36.40 o 
  15   4   5        0.96       33.63     35.98 o 
  16   4   5        0.41      -22.95     22.95 o 
  17   4   5       74.53       49.48     29.04 o 
 -17   5   5       23.73       45.05     52.31 o 
 -16   5   5       92.97       83.30     28.48 o 
 -15   5   5      111.09       65.32     38.86 o 
 -14   5   5      352.72      355.76     42.27 o 
 -13   5   5      336.60      276.59     26.63 o 
 -12   5   5      243.39      222.87     20.27 o 
 -11   5   5       18.48       12.48     11.63 o 
 -10   5   5       79.42      101.73     18.67 o 
  -9   5   5        3.60        3.81      9.50 o 
  -8   5   5       66.93       76.76     11.87 o 
  -7   5   5      908.61      961.91     30.12 o 
  -6   5   5     2433.15     2829.36     61.20 o 
  -5   5   5       29.52       29.24     10.03 o 
  -4   5   5        5.15       -9.15      9.15 o 
  -3   5   5      258.39      220.17     11.77 o 
  -2   5   5      814.75      829.80     21.60 o 
  -1   5   5      760.59      885.67     27.21 o 
   0   5   5        5.29        2.91      6.14 o 
   1   5   5        0.17       -3.00      7.46 o 
   2   5   5     4117.34     4955.12    100.46 o 
   3   5   5     3001.67     3231.30     57.42 o 
   4   5   5      439.72      521.91     14.00 o 
   5   5   5     1332.03     1373.60     40.74 o 
   6   5   5        0.01      -14.24     14.24 o 
   7   5   5      171.59      150.94     23.80 o 
   8   5   5       22.56        8.35     13.08 o 
   9   5   5      526.78      486.83     37.22 o 
  10   5   5      240.74      209.93     24.24 o 
  11   5   5      628.18      622.69     55.62 o 
  12   5   5      106.16       47.83     35.87 o 
  13   5   5      246.93      202.94     43.98 o 
  14   5   5        0.96       -3.52     38.75 o 
  15   5   5      147.79      107.07     37.26 o 
  16   5   5       11.04       63.30     44.94 o 
 -16   6   5        0.27      -49.11     49.11 o 
 -15   6   5        9.09       15.37     33.31 o 
 -14   6   5       17.95        4.48     20.00 o 
 -13   6   5      149.53      105.45     23.77 o 
 -12   6   5      170.22      128.60     73.55 o 
 -11   6   5      367.47      342.27     20.92 o 
 -10   6   5       48.09       35.90     14.58 o 
  -9   6   5      572.01      647.26     43.73 o 
  -8   6   5      799.31      834.62     55.79 o 
  -7   6   5      359.20      371.94     19.39 o 
  -6   6   5      980.99     1100.95     42.40 o 
  -5   6   5       27.26       30.77     10.02 o 
  -4   6   5       24.71       23.45      9.53 o 
  -3   6   5      711.92      711.17     23.53 o 
  -2   6   5     4596.66     5437.14    105.75 o 
  -1   6   5      350.45      407.54     21.59 o 
   0   6   5      270.08      230.40     18.00 o 
   1   6   5       73.15       85.04     11.76 o 
   2   6   5      323.30      313.53     12.98 o 
   3   6   5      417.29      461.51     23.11 o 
   4   6   5      556.77      592.73     25.25 o 
   5   6   5      401.93      379.92     11.63 o 
   6   6   5       61.51       32.19     19.06 o 
   7   6   5       51.38       71.59     17.00 o 
   8   6   5       71.28       67.23     18.24 o 
   9   6   5       68.90       94.69     25.83 o 
  10   6   5      259.92      257.60     40.35 o 
  11   6   5       49.80       46.01     27.86 o 
  12   6   5      121.14      126.29     32.45 o 
  13   6   5       16.45       -3.52     26.26 o 
  14   6   5        4.81      -22.42     42.49 o 
  15   6   5        9.19       78.36     46.76 o 
  16   6   5       65.24       10.36     35.87 o 
 -15   7   5        0.13      -35.98     35.98 o 
 -14   7   5      121.51      156.93     36.30 o 
 -13   7   5      203.39      219.91     33.84 o 
 -12   7   5       80.46       53.15     21.61 o 
 -11   7   5     1289.68     1614.00     68.87 o 
 -10   7   5        8.37       -6.70     17.45 o 
  -9   7   5      458.36      389.15     50.71 o 
  -8   7   5        5.55       -1.69     16.48 o 
  -7   7   5      141.30      108.70     14.95 o 
  -6   7   5      185.69      205.35     16.06 o 
  -5   7   5       12.05        1.96      9.79 o 
  -4   7   5     2383.55     2739.93     64.55 o 
  -3   7   5      854.08      894.14     28.73 o 
  -2   7   5      724.62      668.42     23.02 o 
  -1   7   5      130.37      135.01     12.01 o 
   0   7   5      293.22      255.76     17.14 o 
   1   7   5      769.36      883.94     26.98 o 
   2   7   5     1108.02     1239.24     35.70 o 
   3   7   5       37.10       36.66      9.13 o 
   4   7   5     2711.37     3157.30     72.94 o 
   5   7   5      194.37      162.68     12.36 o 
   6   7   5     1205.22     1313.16     33.24 o 
   7   7   5      410.19      399.58     47.51 o 
   8   7   5      278.06      289.30     42.27 o 
   9   7   5      297.25      293.68     38.32 o 
  10   7   5        0.48      -34.37     34.37 o 
  11   7   5     1123.36     1266.20     94.05 o 
  12   7   5       40.64       -4.80     31.39 o 
  13   7   5      102.63       16.76     33.52 o 
  14   7   5       60.98       65.23     48.68 o 
  15   7   5       27.80       55.19     54.02 o 
 -15   8   5       31.78       67.47     39.93 o 
 -14   8   5       86.58      120.10     56.26 o 
 -13   8   5       49.23        0.60     24.65 o 
 -12   8   5       51.36       51.03     31.39 o 
 -11   8   5       22.91       38.82     38.80 o 
 -10   8   5      126.72      125.88     51.78 o 
  -9   8   5       14.45       18.93     24.50 o 
  -8   8   5       73.45       44.66     12.91 o 
  -7   8   5      102.68      109.40     23.45 o 
  -6   8   5     1043.55     1127.97     42.17 o 
  -5   8   5     1031.47     1161.41     37.99 o 
  -4   8   5      807.23      843.84     30.31 o 
  -3   8   5      446.76      453.44     25.90 o 
  -2   8   5       23.67       25.53     11.56 o 
  -1   8   5      557.04      608.69     24.38 o 
   0   8   5        3.07       13.92     15.30 o 
   1   8   5       30.68       13.62      9.60 o 
   2   8   5       83.67       79.60     12.04 o 
   3   8   5       50.47       54.71     10.95 o 
   4   8   5      310.84      305.35     30.65 o 
   5   8   5      798.03      829.53     31.73 o 
   6   8   5      122.80       90.45     18.60 o 
   7   8   5       45.75       28.82     37.58 o 
   8   8   5        8.36       44.84     38.64 o 
   9   8   5       24.89       22.31     29.78 o 
  10   8   5      190.81      167.50     49.32 o 
  11   8   5       11.50       77.08     46.44 o 
  12   8   5        8.51        7.26     47.40 o 
  13   8   5        0.09       19.22     48.15 o 
  14   8   5        3.96      -47.72     54.87 o 
 -13   9   5      161.73      126.29     53.06 o 
 -12   9   5      255.25      235.45     31.88 o 
 -11   9   5      199.56      215.13     29.68 o 
 -10   9   5       61.31        1.74     42.27 o 
  -9   9   5       43.87       71.11     24.66 o 
  -8   9   5      108.93       77.12     22.72 o 
  -7   9   5      307.90      304.63     48.20 o 
  -6   9   5       27.70       11.74     16.38 o 
  -5   9   5      292.05      279.88     35.65 o 
  -4   9   5      206.02      187.51     18.97 o 
  -3   9   5        2.29      -14.81     14.81 o 
  -2   9   5      147.34      131.48     16.82 o 
  -1   9   5        0.01       -0.30     12.26 o 
   0   9   5       14.37       10.37     35.02 o 
   1   9   5       10.78      -15.08     15.08 o 
   2   9   5      154.64      173.39     19.83 o 
   3   9   5      117.13      134.35     15.81 o 
   4   9   5       32.14       37.90     13.19 o 
   5   9   5       12.44        5.45     11.31 o 
   6   9   5      520.52      529.80     25.12 o 
   7   9   5        0.14        4.47     10.10 o 
   8   9   5        0.24       31.28     31.28 o 
   9   9   5      103.08       67.15     46.01 o 
  10   9   5       32.47       17.29     32.13 o 
  11   9   5        6.57       28.29     52.84 o 
  12   9   5       82.67       74.41     59.78 o 
  13   9   5       48.81       -6.08     56.90 o 
 -12  10   5        1.64       58.50     55.94 o 
 -11  10   5        8.06      -21.09     53.91 o 
 -10  10   5       28.11       30.52     29.34 o 
  -9  10   5        3.06       -1.56     26.54 o 
  -8  10   5      113.12      149.05     27.84 o 
  -7  10   5      386.72      352.71     50.60 o 
  -6  10   5      151.41      119.25     24.96 o 
  -5  10   5        6.77      -21.94     21.94 o 
  -4  10   5       89.78       55.77     25.47 o 
  -3  10   5        1.33        2.32     38.32 o 
  -2  10   5        1.12      -20.28     20.28 o 
  -1  10   5      329.34      349.82     26.63 o 
   0  10   5       88.48       92.97     20.47 o 
   1  10   5       95.84       88.80     19.65 o 
   2  10   5        0.00        1.76     15.76 o 
   3  10   5       45.90       40.83     16.34 o 
   4  10   5       86.71       59.45     14.85 o 
   5  10   5      292.09      308.21     84.87 o 
   6  10   5       12.50       12.96     17.07 o 
   7  10   5        4.50        5.02     27.76 o 
   8  10   5        1.83       52.74     35.12 o 
   9  10   5       47.89       78.68     54.98 o 
  10  10   5        2.68      -17.40     34.80 o 
  11  10   5       22.90       12.38     40.78 o 
 -10  11   5        1.39       -3.95     27.65 o 
  -9  11   5        1.44       -0.17     37.90 o 
  -8  11   5      204.99      301.15     54.92 o 
  -7  11   5      102.26       51.89     22.88 o 
  -6  11   5      189.15      117.08     35.55 o 
  -5  11   5      124.65       99.27     29.95 o 
  -4  11   5        0.37       39.64     27.31 o 
  -3  11   5        3.13       -3.64     14.46 o 
  -2  11   5       38.16       48.91     29.51 o 
  -1  11   5       13.75       15.31     30.37 o 
   0  11   5       76.87       98.81     31.71 o 
   1  11   5      148.09      186.76     49.80 o 
   2  11   5      423.06      499.55     35.00 o 
   3  11   5        1.85       41.88     23.82 o 
   4  11   5      213.64      159.14     28.40 o 
   5  11   5      183.71      183.59     26.68 o 
   6  11   5      170.90      120.63     41.85 o 
   7  11   5        0.34      -24.02     37.90 o 
   8  11   5       54.23       66.72     59.14 o 
   9  11   5      111.57       72.70     48.89 o 
  -8  12   5      328.32      305.62     40.50 o 
  -7  12   5       57.67       56.55     28.39 o 
  -6  12   5        0.20       71.42     46.65 o 
  -5  12   5       37.73       29.63     21.05 o 
  -4  12   5      262.54      258.80     64.43 o 
  -3  12   5       93.50      120.38     57.33 o 
  -2  12   5       16.27        1.45     25.84 o 
  -1  12   5       34.37       59.81     26.69 o 
   0  12   5      107.99       61.28     36.46 o 
   1  12   5        1.31       -7.96     27.32 o 
   2  12   5      210.66      177.09     36.14 o 
   3  12   5        9.47       -8.79     26.22 o 
   4  12   5        7.13        1.28     52.63 o 
   5  12   5        6.79      -43.45     54.98 o 
   6  12   5        0.11      -58.50     59.78 o 
   7  12   5        5.32      -58.29     58.29 o 
  -4  13   5       30.00       47.64     27.62 o 
  -3  13   5        3.44      -36.28     66.08 o 
  -2  13   5        2.63        8.78     34.51 o 
  -1  13   5       21.76       71.76     36.10 o 
   0  13   5       26.46       75.50     36.55 o 
   1  13   5       34.20       29.76     33.46 o 
   2  13   5        1.03       52.36     41.31 o 
   3  13   5       14.00      -41.42     41.42 o 
 -18   0   6        0.44       37.26     40.89 o 
 -16   0   6        1.02      -13.24     33.73 o 
 -14   0   6        2.84       25.41     20.60 o 
 -12   0   6      645.26      571.31    107.61 o 
 -10   0   6      759.03      690.28     60.90 o 
  -8   0   6     2033.32     2261.40     68.15 o 
  -6   0   6        0.10       -6.53     30.69 o 
  -4   0   6     3021.12     3097.65     84.83 o 
  -2   0   6     3544.23     3307.94     84.64 o 
   0   0   6      715.83      653.59     24.16 o 
   2   0   6     1100.49     1216.69     49.91 o 
   4   0   6     2101.41     1772.11     51.18 o 
   6   0   6       52.57       25.24     18.36 o 
   8   0   6      932.54     1029.21     34.48 o 
  10   0   6      213.83      201.14     13.60 o 
  12   0   6      232.53      221.96     16.73 o 
  14   0   6       22.93       24.59     15.62 o 
  16   0   6        0.12      -18.15     42.81 o 
 -18   1   6       72.62       74.26     31.03 o 
 -17   1   6       51.52       57.47     29.36 o 
 -16   1   6       48.92       50.96     34.05 o 
 -15   1   6      168.02      183.62     40.14 o 
 -14   1   6      194.77      201.54     42.95 o 
 -13   1   6      311.49      282.80     27.97 o 
 -12   1   6       16.34       29.65     13.27 o 
 -11   1   6      337.99      341.86     17.44 o 
 -10   1   6      164.36      161.95     15.47 o 
  -9   1   6      234.05      249.90     16.52 o 
  -8   1   6      159.83      141.69     14.33 o 
  -7   1   6      802.72      780.84     25.97 o 
  -6   1   6      364.03      383.84     12.46 o 
  -5   1   6       38.12       10.93      6.16 o 
  -4   1   6     1915.52     1988.49     40.44 o 
  -3   1   6      525.95      462.60     14.03 o 
  -2   1   6     2042.37     1748.97     32.93 o 
  -1   1   6       70.02       63.00      6.21 o 
   0   1   6      209.97      214.96      8.11 o 
   1   1   6      548.21      547.70     14.28 o 
   2   1   6     2409.32     2416.08     57.57 o 
   3   1   6     7575.52     7704.84    140.97 o 
   4   1   6      496.72      474.55     12.19 o 
   5   1   6      716.79      760.94     19.42 o 
   6   1   6      819.72      984.38     20.87 o 
   7   1   6      166.29      161.10      9.14 o 
   8   1   6       75.18       76.38      6.62 o 
   9   1   6        6.83        1.19      7.81 o 
  10   1   6      581.99      658.21     20.21 o 
  11   1   6       15.49       14.04      7.11 o 
  12   1   6       46.08       17.13      9.70 o 
  13   1   6        2.31       -7.33      7.33 o 
  14   1   6        0.02      -11.11     11.11 o 
  15   1   6       55.30       53.53     18.88 o 
  16   1   6       13.75      -44.62     45.90 o 
  17   1   6       39.16       31.58     27.29 o 
 -18   2   6       58.33      113.31     26.42 o 
 -17   2   6        0.79       16.95     22.23 o 
 -16   2   6        2.13        6.08     21.19 o 
 -15   2   6      253.17      257.67     25.94 o 
 -14   2   6       15.63       27.60     12.43 o 
 -13   2   6      184.92      145.28     14.00 o 
 -12   2   6     1277.03     1276.09     72.27 o 
 -11   2   6     1125.03     1346.13     71.94 o 
 -10   2   6      395.39      376.47     27.50 o 
  -9   2   6     1104.72     1096.76     26.51 o 
  -8   2   6      483.59      530.08     17.60 o 
  -7   2   6      370.92      376.47     16.74 o 
  -6   2   6        5.20       -7.01      7.01 o 
  -5   2   6     7614.29     7940.41    142.96 o 
  -4   2   6      537.94      476.12     12.61 o 
  -3   2   6     3518.34     3454.71     59.10 o 
  -2   2   6       50.15       29.76      5.03 o 
  -1   2   6     8136.68     7784.37    121.31 o 
   0   2   6     6245.45     5817.23     91.86 o 
   1   2   6      158.76      174.95      8.26 o 
   2   2   6     8667.33     9240.27    148.53 o 
   3   2   6     1278.76     1430.64     27.75 o 
   4   2   6     1194.98     1269.16     27.49 o 
   5   2   6      158.89      148.40     11.74 o 
   6   2   6      166.53      156.49      7.84 o 
   7   2   6     4706.35     4940.74     98.81 o 
   8   2   6      127.12      110.54      6.98 o 
   9   2   6        5.83       -0.14      9.12 o 
  10   2   6      764.37      755.62     27.32 o 
  11   2   6       34.46       22.37      7.25 o 
  12   2   6      313.62      272.63     30.14 o 
  13   2   6       24.18       11.21      8.91 o 
  14   2   6       83.81       98.13     23.43 o 
  15   2   6       13.41       26.42     18.41 o 
  16   2   6        8.51       35.60     20.83 o 
  17   2   6        0.27      -33.09     33.09 o 
 -18   3   6        0.70      -29.80     29.80 o 
 -17   3   6       30.60       56.59     24.95 o 
 -16   3   6       33.45       41.91     21.30 o 
 -15   3   6        0.01       -0.69     13.41 o 
 -14   3   6        1.24      -16.77     16.77 o 
 -13   3   6      150.85      152.51     24.05 o 
 -12   3   6      249.61      280.76     23.93 o 
 -11   3   6     2686.45     2810.80    102.27 o 
 -10   3   6     1754.51     1875.54     43.20 o 
  -9   3   6        6.86       -0.27      8.55 o 
  -8   3   6      163.63      132.46     13.20 o 
  -7   3   6     4429.86     4796.95     89.95 o 
  -6   3   6     1172.27     1161.68     29.90 o 
  -5   3   6      493.56      517.48     27.30 o 
  -4   3   6     3055.44     3094.99     60.72 o 
  -3   3   6      682.71      775.97     20.77 o 
  -2   3   6     1504.17     1405.12     30.11 o 
  -1   3   6      724.70      634.29     14.90 o 
   0   3   6     1233.68     1263.23     24.26 o 
   1   3   6       72.48       62.06      7.56 o 
   2   3   6     1775.71     1746.65     33.77 o 
   3   3   6     3803.25     4162.82     87.23 o 
   4   3   6      583.93      658.10     15.89 o 
   5   3   6     1201.72     1179.46     36.77 o 
   6   3   6      781.66      953.22     30.45 o 
   7   3   6      288.27      251.30     14.21 o 
   8   3   6       28.04       39.81     11.20 o 
   9   3   6       86.11       80.80     15.47 o 
  10   3   6       55.32       31.53     25.67 o 
  11   3   6     1014.59     1273.43     47.81 o 
  12   3   6       32.89       25.78     14.02 o 
  13   3   6       40.93        2.35     19.11 o 
  14   3   6       34.09       -2.35     28.40 o 
  15   3   6        5.72       28.08     30.42 o 
  16   3   6        0.00      -30.93     35.12 o 
  17   3   6        1.85      -46.54     46.54 o 
 -17   4   6        3.83       -4.91     19.17 o 
 -16   4   6        0.59       -1.28     22.42 o 
 -15   4   6       16.98       28.72     16.97 o 
 -14   4   6      123.63      133.03     17.17 o 
 -13   4   6      225.98      187.23     26.67 o 
 -12   4   6     2476.51     2647.53    165.58 o 
 -11   4   6        4.30       23.77     13.93 o 
 -10   4   6      472.49      435.11     29.94 o 
  -9   4   6       37.14       28.18     10.65 o 
  -8   4   6      765.16      710.61     24.85 o 
  -7   4   6       64.42       60.03     10.73 o 
  -6   4   6      444.46      491.71     19.87 o 
  -5   4   6       47.06       48.33     11.40 o 
  -4   4   6        2.28       -4.63      7.38 o 
  -3   4   6      388.97      401.40     29.20 o 
  -2   4   6     1335.95     1494.79     34.16 o 
  -1   4   6      166.01      155.57     10.02 o 
   0   4   6      312.60      320.39     11.12 o 
   1   4   6     1530.74     1776.56     36.05 o 
   2   4   6     4179.75     4583.49    116.05 o 
   3   4   6     1027.31     1268.05     24.56 o 
   4   4   6      631.73      496.41     17.41 o 
   5   4   6       10.79       12.92      9.02 o 
   6   4   6        5.06       -5.96     10.13 o 
   7   4   6       13.34        4.98      9.84 o 
   8   4   6       70.45       66.10     16.33 o 
   9   4   6      252.35      259.55     32.51 o 
  10   4   6      930.39      892.60     43.85 o 
  11   4   6      186.96      152.13     22.58 o 
  12   4   6       96.77       55.51     31.39 o 
  13   4   6       19.99        2.35     31.07 o 
  14   4   6        9.13       44.94     33.09 o 
  15   4   6        5.34        4.70     25.73 o 
  16   4   6       65.15       92.56     41.63 o 
 -17   5   6       12.81       41.55     26.63 o 
 -16   5   6      153.24      149.99     28.98 o 
 -15   5   6      281.91      336.39     26.05 o 
 -14   5   6       17.37        3.08     45.69 o 
 -13   5   6      102.72       42.64     22.15 o 
 -12   5   6        0.32        7.85     12.62 o 
 -11   5   6       27.73        8.45     13.22 o 
 -10   5   6        0.06        6.95     11.53 o 
  -9   5   6      253.28      271.13     20.98 o 
  -8   5   6      177.45      200.70     15.48 o 
  -7   5   6      382.81      311.36     16.05 o 
  -6   5   6        0.04       -8.17      8.70 o 
  -5   5   6     1262.05     1476.93     36.83 o 
  -4   5   6     2134.16     2486.12     55.64 o 
  -3   5   6      614.95      716.16     27.46 o 
  -2   5   6      212.40      207.84     19.25 o 
  -1   5   6      107.36       82.07      8.60 o 
   0   5   6      580.18      616.73     19.32 o 
   1   5   6        0.09        4.41     13.29 o 
   2   5   6     1015.21      984.55     22.08 o 
   3   5   6      943.84      925.73     26.93 o 
   4   5   6        9.83        8.93      9.07 o 
   5   5   6      894.99      841.08     40.82 o 
   6   5   6       52.59       57.55     15.26 o 
   7   5   6      121.56       99.89     19.54 o 
   8   5   6       44.05       54.28     18.07 o 
   9   5   6      230.01      161.95     21.17 o 
  10   5   6      990.67     1224.20     71.26 o 
  11   5   6      160.05      130.35     28.08 o 
  12   5   6        7.19       22.95     25.41 o 
  13   5   6        7.18        2.35     25.09 o 
  14   5   6       10.53        4.70     24.87 o 
  15   5   6        6.43       53.91     45.69 o 
  16   5   6        0.05       27.86     32.45 o 
 -16   6   6       27.74       32.61     27.20 o 
 -15   6   6        0.00       23.06     23.06 o 
 -14   6   6       73.13       65.83     38.27 o 
 -13   6   6       93.05       87.96     25.83 o 
 -12   6   6        0.42      -17.81     17.81 o 
 -11   6   6      662.58      676.06     53.38 o 
 -10   6   6      257.15      209.31     18.86 o 
  -9   6   6      210.97      145.21     18.98 o 
  -8   6   6      129.25      107.56     29.94 o 
  -7   6   6      340.02      335.89     18.60 o 
  -6   6   6      105.84      103.51     12.82 o 
  -5   6   6        0.18        4.07      8.93 o 
  -4   6   6      374.84      393.96     17.59 o 
  -3   6   6     3067.84     3401.37     74.90 o 
  -2   6   6       14.31       -6.96      9.18 o 
  -1   6   6      137.25      126.34     12.56 o 
   0   6   6     1584.48     1765.01     43.07 o 
   1   6   6      889.54      888.02     25.07 o 
   2   6   6      111.46       89.41      8.73 o 
   3   6   6     2746.69     3002.53     68.29 o 
   4   6   6      467.15      453.80     15.16 o 
   5   6   6     2347.93     2600.57     48.58 o 
   6   6   6      355.11      384.99     40.92 o 
   7   6   6        7.98        7.58     24.38 o 
   8   6   6        7.56        1.21     28.18 o 
   9   6   6       24.75       24.77     28.50 o 
  10   6   6       50.32       48.04     27.12 o 
  11   6   6      151.84      119.67     40.35 o 
  12   6   6      257.21      220.45     48.47 o 
  13   6   6       17.12      -21.56     42.06 o 
  14   6   6       14.63       73.66     43.98 o 
  15   6   6       11.45       -7.05     30.53 o 
 -16   7   6        9.68      100.99     63.52 o 
 -15   7   6        0.35      -27.07     27.07 o 
 -14   7   6        8.63       24.12     22.91 o 
 -13   7   6      107.52      113.29     25.62 o 
 -12   7   6        3.36       27.44     32.67 o 
 -11   7   6      106.43       78.26     21.73 o 
 -10   7   6      252.71      276.04     48.57 o 
  -9   7   6        6.19       -5.66     26.47 o 
  -8   7   6       14.47       -4.40     13.81 o 
  -7   7   6      345.94      322.87     26.44 o 
  -6   7   6       40.57       16.62     11.26 o 
  -5   7   6       12.95       -3.02     12.19 o 
  -4   7   6      229.97      232.66     15.30 o 
  -3   7   6     2726.81     3243.38     76.38 o 
  -2   7   6       21.01       21.71     12.10 o 
  -1   7   6      931.36      974.90     29.69 o 
   0   7   6      654.32      676.53     36.53 o 
   1   7   6        7.09        2.75     10.05 o 
   2   7   6      801.84      964.48     30.64 o 
   3   7   6      362.79      393.61     15.13 o 
   4   7   6      181.62      195.89     14.03 o 
   5   7   6      128.59      120.70     11.27 o 
   6   7   6        0.34        9.20     20.50 o 
   7   7   6      549.56      611.27     55.41 o 
   8   7   6        1.86       21.24     24.98 o 
   9   7   6      144.28      121.81     28.61 o 
  10   7   6        9.19       -8.65     39.50 o 
  11   7   6        0.13      -33.09     40.46 o 
  12   7   6      156.85       57.11     43.77 o 
  13   7   6      154.25       56.69     46.97 o 
  14   7   6       13.29       20.28     50.17 o 
 -14   8   6       69.43       73.29     22.07 o 
 -13   8   6       13.85        5.53     24.95 o 
 -12   8   6      141.90       87.49     27.78 o 
 -11   8   6        0.86       13.12     20.90 o 
 -10   8   6       17.93       47.99     22.02 o 
  -9   8   6        9.71       -5.60     17.99 o 
  -8   8   6       13.44       49.21     18.94 o 
  -7   8   6      214.52      176.85     24.12 o 
  -6   8   6       29.12        7.41     12.40 o 
  -5   8   6       68.37       73.68     14.75 o 
  -4   8   6       66.51       59.93     13.61 o 
  -3   8   6       56.38       29.70     13.17 o 
  -2   8   6      244.75      249.50     26.37 o 
  -1   8   6      273.30      301.49     20.20 o 
   0   8   6      435.72      485.50     28.80 o 
   1   8   6        5.67       12.66     10.87 o 
   2   8   6      206.98      222.01     15.79 o 
   3   8   6     1028.73     1032.71     44.28 o 
   4   8   6      153.84      179.02     24.19 o 
   5   8   6       58.84       55.70     13.28 o 
   6   8   6        7.71       -4.38      6.46 o 
   7   8   6       74.39      114.76     41.63 o 
   8   8   6       15.80      -15.05     38.86 o 
   9   8   6        2.24        5.02     27.44 o 
  10   8   6        6.06       34.69     42.17 o 
  11   8   6        8.16       63.95     50.49 o 
  12   8   6       33.85       40.25     51.24 o 
  13   8   6        7.76       60.53     52.10 o 
 -13   9   6       65.77      120.77     29.98 o 
 -12   9   6       34.62       32.74     26.00 o 
 -11   9   6       95.69       92.70     50.55 o 
 -10   9   6       26.10       28.56     31.28 o 
  -9   9   6       53.38       73.10     26.94 o 
  -8   9   6       13.25       34.05     21.63 o 
  -7   9   6        4.99       29.76     20.52 o 
  -6   9   6       97.49      108.82     23.15 o 
  -5   9   6        9.64        8.57     15.84 o 
  -4   9   6      355.84      350.32     22.55 o 
  -3   9   6      618.43      605.89     29.76 o 
  -2   9   6      173.75      154.05     16.61 o 
  -1   9   6       92.92       98.28     21.88 o 
   0   9   6       20.40       -0.67     11.75 o 
   1   9   6       81.26       60.31     15.95 o 
   2   9   6      131.34      128.07     16.53 o 
   3   9   6      385.54      379.85     23.37 o 
   4   9   6        1.29        5.64     37.37 o 
   5   9   6        2.07        2.11     11.09 o 
   6   9   6        6.18       16.57      8.69 o 
   7   9   6        0.81      -24.02     42.91 o 
   8   9   6       38.50       -7.58     33.95 o 
   9   9   6        4.69       22.52     31.28 o 
  10   9   6       14.94       -7.47     37.26 o 
  11   9   6      153.93      154.37     56.79 o 
  12   9   6       27.32       -9.82     50.28 o 
 -12  10   6       61.68      -49.96     49.96 o 
 -11  10   6       54.45       75.52     25.42 o 
 -10  10   6        0.01       14.05     26.37 o 
  -9  10   6        0.05       13.07     23.29 o 
  -8  10   6       52.99       25.12     27.00 o 
  -7  10   6      227.34      239.12     31.06 o 
  -6  10   6        4.79       36.66     60.53 o 
  -5  10   6       16.75        7.65     33.15 o 
  -4  10   6      144.09      189.05     45.16 o 
  -3  10   6        0.79      -10.32     19.58 o 
  -2  10   6        0.61       -8.12     19.25 o 
  -1  10   6       75.62       70.81     16.45 o 
   0  10   6       44.89       10.52     18.14 o 
   1  10   6      140.59      133.57     16.90 o 
   2  10   6       14.13       16.73     25.14 o 
   3  10   6      206.45      207.38     32.40 o 
   4  10   6       93.98      114.18     20.54 o 
   5  10   6        0.66      -17.66     17.66 o 
   6  10   6       43.42       39.50     48.36 o 
   7  10   6       20.07       54.44     49.43 o 
   8  10   6       12.86      -12.60     34.05 o 
   9  10   6        0.23      -48.89     48.89 o 
  10  10   6       21.46       31.17     38.64 o 
  11  10   6       29.80       73.13     60.74 o 
 -10  11   6       52.00       48.83     31.95 o 
  -9  11   6       32.49      -22.63     26.76 o 
  -8  11   6       96.47       48.68     28.76 o 
  -7  11   6       94.88      140.92     33.35 o 
  -6  11   6      223.81      201.38     34.83 o 
  -5  11   6      743.51      759.11     52.22 o 
  -4  11   6       10.58       22.60     21.30 o 
  -3  11   6       25.55       42.41     33.57 o 
  -2  11   6        0.08       20.94     15.06 o 
  -1  11   6      330.44      330.81     80.12 o 
   0  11   6      151.85      119.67     29.24 o 
   1  11   6       11.76       22.08     22.16 o 
   2  11   6       39.24       33.25     26.38 o 
   3  11   6      233.75      146.65     26.19 o 
   4  11   6        0.34      -14.66     51.99 o 
   5  11   6      138.64      152.44     52.52 o 
   6  11   6        6.21      -56.15     56.15 o 
   7  11   6      111.02      156.18     59.68 o 
   8  11   6        1.71       24.02     40.46 o 
   9  11   6        0.26       28.93     66.72 o 
  -8  12   6       74.55       61.72     33.14 o 
  -7  12   6        0.73        4.92     35.19 o 
  -6  12   6        1.27      -26.89     26.89 o 
  -5  12   6       84.12       57.37     42.27 o 
  -4  12   6      120.19      131.22     25.27 o 
  -3  12   6       68.68       76.18     48.57 o 
  -2  12   6       61.49       78.94     54.55 o 
  -1  12   6      209.38      193.58     37.07 o 
   0  12   6       22.78       11.54     24.32 o 
   1  12   6      295.74      261.92     34.35 o 
   2  12   6       40.02       54.37     41.63 o 
   3  12   6       88.35       89.78     49.96 o 
   4  12   6      248.24      251.51     49.00 o 
   5  12   6       15.29      -14.09     60.32 o 
   6  12   6       13.62        2.56     44.73 o 
  -3  13   6      223.18      241.05     50.49 o 
  -2  13   6      131.95      161.58     39.72 o 
  -1  13   6        6.73      -17.39     35.48 o 
   0  13   6        4.47       53.54     37.28 o 
   1  13   6       10.19       -4.16     29.97 o 
   2  13   6       24.31      -20.92     61.49 o 
 -17   0   7       43.54       79.74     32.67 o 
 -15   0   7       60.30      104.30     27.86 o 
 -13   0   7      157.83      111.91     20.76 o 
 -11   0   7     3283.49     3507.11    381.59 o 
  -9   0   7        0.20      -23.99     32.40 o 
  -7   0   7     3446.28     4121.95    127.78 o 
  -5   0   7        7.52       -1.88      8.87 o 
  -3   0   7     7908.51     7778.25    194.00 o 
  -1   0   7      694.66      680.99     26.24 o 
   1   0   7      563.08      608.63     33.79 o 
   3   0   7     8584.14     8317.91    212.78 o 
   5   0   7      523.44      584.87     23.13 o 
   7   0   7       14.51       20.92     11.74 o 
   9   0   7      123.14      102.02     18.40 o 
  11   0   7     3562.26     4458.15    173.90 o 
  13   0   7        9.90       -2.72     14.68 o 
  15   0   7        1.11        3.84     28.08 o 
  17   0   7       15.41      -49.53     49.53 o 
 -18   1   7      262.88      353.47     35.47 o 
 -17   1   7       31.69       39.38     40.62 o 
 -16   1   7       56.31      126.66     28.24 o 
 -15   1   7       98.38      110.30     27.48 o 
 -14   1   7      500.93      488.09     34.00 o 
 -13   1   7      952.96      891.22     88.94 o 
 -12   1   7     4931.78     5268.79    213.41 o 
 -11   1   7      626.42      703.05     41.63 o 
 -10   1   7      365.52      311.66     20.77 o 
  -9   1   7        0.60        9.67      9.75 o 
  -8   1   7     1107.89     1025.52     34.77 o 
  -7   1   7      178.55      152.47     15.83 o 
  -6   1   7      326.29      259.20     13.27 o 
  -5   1   7      195.94      187.62     15.08 o 
  -4   1   7     2134.03     1958.92     40.87 o 
  -3   1   7     3107.51     3218.09     63.28 o 
  -2   1   7      799.83      632.64     15.12 o 
  -1   1   7     2594.69     2711.01     47.55 o 
   0   1   7      437.55      381.12     11.12 o 
   1   1   7     1904.21     1680.15     31.10 o 
   2   1   7      464.01      430.93     11.79 o 
   3   1   7     1808.16     1831.87     43.25 o 
   4   1   7       75.57       66.55      8.69 o 
   5   1   7     5164.56     5592.98    100.27 o 
   6   1   7       74.39       55.74      5.45 o 
   7   1   7       78.26       76.79      7.31 o 
   8   1   7        1.48       -2.42      4.58 o 
   9   1   7     2572.23     2868.63     54.49 o 
  10   1   7      488.47      480.70     17.11 o 
  11   1   7      142.44      165.52     21.08 o 
  12   1   7        0.47       -8.19      8.19 o 
  13   1   7       87.37       56.49     10.70 o 
  14   1   7       10.44       38.02     16.81 o 
  15   1   7       29.53        6.03     16.47 o 
  16   1   7       15.55      -45.37     45.37 o 
  17   1   7        0.35       14.49     30.45 o 
 -18   2   7        0.90       10.32     25.87 o 
 -17   2   7        4.47      -11.50     26.80 o 
 -16   2   7        1.35        0.00     38.64 o 
 -15   2   7        1.70       21.61     19.27 o 
 -14   2   7        8.05        7.13     22.47 o 
 -13   2   7      471.79      475.72     50.76 o 
 -12   2   7      599.88      585.85     49.77 o 
 -11   2   7      141.82      123.19     13.92 o 
 -10   2   7      241.34      265.67     13.93 o 
  -9   2   7      266.62      263.00     13.94 o 
  -8   2   7      294.34      266.03     12.21 o 
  -7   2   7       14.73       22.04      9.22 o 
  -6   2   7     2447.63     2636.25     54.14 o 
  -5   2   7     9008.63    10205.19    175.82 o 
  -4   2   7     1663.88     1552.90     33.93 o 
  -3   2   7     1324.67     1218.57     28.47 o 
  -2   2   7      467.31      428.57     14.22 o 
  -1   2   7    15669.07    15560.48    261.36 o 
   0   2   7     1252.79     1128.36     24.03 o 
   1   2   7       19.48       20.45      4.75 o 
   2   2   7       92.24       85.73      6.62 o 
   3   2   7    10527.51    11426.95    179.68 o 
   4   2   7     1167.38     1283.38     25.75 o 
   5   2   7     1857.51     2183.31     43.96 o 
   6   2   7     1830.13     1942.57     49.95 o 
   7   2   7      122.08      107.15      8.04 o 
   8   2   7      104.78       87.69     10.89 o 
   9   2   7     4213.94     4978.83    121.29 o 
  10   2   7      132.28      127.75      7.08 o 
  11   2   7        0.66        2.73      8.35 o 
  12   2   7        4.23       -7.58      7.58 o 
  13   2   7       42.17       26.36     20.51 o 
  14   2   7       30.47       38.76     16.02 o 
  15   2   7       14.83       12.27     22.19 o 
  16   2   7      271.51      373.80     44.17 o 
  17   2   7      163.04      226.21     46.97 o 
 -18   3   7       10.22       45.13     34.00 o 
 -17   3   7       17.43       28.49     25.02 o 
 -16   3   7       27.85        5.29     23.15 o 
 -15   3   7        0.45      -12.60     23.94 o 
 -14   3   7       77.13      107.69     18.03 o 
 -13   3   7       84.79       91.96     11.77 o 
 -12   3   7     1311.52     1450.95     64.91 o 
 -11   3   7     2336.24     2569.19     98.51 o 
 -10   3   7        4.38       -1.12      6.07 o 
  -9   3   7      247.17      224.21     17.84 o 
  -8   3   7      118.91      123.89     11.10 o 
  -7   3   7     1554.48     1667.16     40.68 o 
  -6   3   7       37.97       49.69     10.10 o 
  -5   3   7      340.57      314.48     14.13 o 
  -4   3   7       32.30       29.17      7.30 o 
  -3   3   7     3688.17     3938.03     65.77 o 
  -2   3   7       75.96       54.46      6.53 o 
  -1   3   7    19742.82    20522.37    304.95 o 
   0   3   7      285.65      258.40     10.56 o 
   1   3   7        6.00       20.32      4.91 o 
   2   3   7     2751.72     3047.91     53.21 o 
   3   3   7    10253.19    11599.09    178.36 o 
   4   3   7      355.48      364.49     12.25 o 
   5   3   7     1025.82     1102.85     33.24 o 
   6   3   7      188.98      223.12     15.64 o 
   7   3   7     1782.21     1969.23     55.02 o 
   8   3   7      137.85      139.63     14.96 o 
   9   3   7      270.87      265.24     19.14 o 
  10   3   7      234.06      213.05     19.74 o 
  11   3   7     3297.76     3791.36    102.99 o 
  12   3   7       22.14      -22.65     34.53 o 
  14   3   7       22.55      -10.78     30.00 o 
  15   3   7       11.70        1.17     34.48 o 
  16   3   7        2.19        5.12     27.27 o 
 -17   4   7        1.05       28.88     24.62 o 
 -16   4   7       22.19       21.04     27.62 o 
 -15   4   7        5.09       -8.85     20.38 o 
 -14   4   7      141.05      181.74     16.29 o 
 -13   4   7       29.37       57.47     12.28 o 
 -12   4   7     1252.26     1292.42     94.32 o 
 -11   4   7      471.04      462.25     39.88 o 
 -10   4   7       33.72       25.34     10.08 o 
  -9   4   7       30.23       28.04     10.92 o 
  -8   4   7       30.21       26.00      9.98 o 
  -7   4   7      826.79      892.74     27.19 o 
  -6   4   7        0.39      -13.16     13.16 o 
  -5   4   7      347.86      439.48     17.42 o 
  -4   4   7     1743.76     1822.56     46.15 o 
  -3   4   7      270.46      303.12     20.34 o 
  -2   4   7      684.73      688.27     26.77 o 
  -1   4   7      108.55      103.72      8.03 o 
   0   4   7      719.03      779.68     21.27 o 
   1   4   7      806.88      884.61     20.93 o 
   2   4   7     2053.14     2202.08     41.15 o 
   3   4   7       38.14       33.03      6.06 o 
   4   4   7       23.90       13.19      7.31 o 
   5   4   7      167.65      186.35     19.26 o 
   6   4   7       60.16       60.60     12.17 o 
   7   4   7       63.96       44.32     15.26 o 
   8   4   7      399.25      427.56     29.00 o 
   9   4   7      273.05      283.06     25.49 o 
  10   4   7      145.35      171.42     25.26 o 
  11   4   7     2012.55     2180.13     85.90 o 
  12   4   7       14.55        7.37     20.82 o 
  13   4   7      113.96       32.67     24.23 o 
  14   4   7       27.88       10.78     33.52 o 
  15   4   7       21.75       13.02     37.90 o 
  16   4   7       62.50        1.17     26.90 o 
 -17   5   7        0.01      -18.87     46.70 o 
 -16   5   7        0.42       39.05     28.23 o 
 -15   5   7       20.66       60.00     74.35 o 
 -14   5   7       75.24       32.72     38.11 o 
 -13   5   7      456.24      413.60     33.31 o 
 -12   5   7      324.53      326.76     51.40 o 
 -11   5   7     1061.28     1142.51    113.84 o 
 -10   5   7      166.95      166.86     18.02 o 
  -9   5   7      101.18       83.95     25.76 o 
  -8   5   7       14.94       26.79     10.79 o 
  -7   5   7      396.69      370.42     18.84 o 
  -6   5   7       38.47       23.68     10.47 o 
  -5   5   7        3.19       -0.35      7.81 o 
  -4   5   7      327.82      314.53     15.40 o 
  -3   5   7       26.45       20.84     11.09 o 
  -2   5   7      325.22      297.78     15.12 o 
  -1   5   7      253.75      246.52     12.94 o 
   0   5   7     5991.12     6683.11    111.57 o 
   1   5   7       22.73       22.57      6.97 o 
   2   5   7      308.13      294.91     12.10 o 
   3   5   7       44.88       37.29      5.84 o 
   4   5   7     3865.29     4169.49     99.26 o 
   5   5   7     2349.06     2777.03     75.21 o 
   6   5   7      399.45      398.96     22.22 o 
   7   5   7       86.09       64.05     14.35 o 
   8   5   7      126.10       65.44     22.63 o 
   9   5   7     1037.02     1184.95     51.63 o 
  10   5   7      150.41      114.23     28.61 o 
  11   5   7        8.94       39.39     35.76 o 
  12   5   7      374.20      307.88     45.26 o 
  13   5   7        9.42       44.73     37.47 o 
  14   5   7       49.95       17.93     37.15 o 
  15   5   7       19.67      -22.52     40.25 o 
 -16   6   7        7.32       59.68     42.27 o 
 -15   6   7       84.51       98.59     28.48 o 
 -14   6   7        6.34       29.23     22.80 o 
 -13   6   7      357.78      324.14     31.70 o 
 -12   6   7      589.25      638.07     42.41 o 
 -11   6   7       21.46        9.79     19.21 o 
 -10   6   7      129.85      118.84     23.20 o 
  -9   6   7        0.32      -15.80     15.80 o 
  -8   6   7      420.17      373.14     21.27 o 
  -7   6   7      109.43      105.68     23.81 o 
  -6   6   7      274.77      250.94     14.65 o 
  -5   6   7      472.75      460.94     20.44 o 
  -4   6   7     1390.40     1335.20     36.69 o 
  -3   6   7      746.71      737.54     24.58 o 
  -2   6   7      198.54      219.73     13.70 o 
  -1   6   7       52.30       76.00     10.44 o 
   0   6   7     1131.14     1325.21     34.56 o 
   1   6   7      168.61      149.55     12.20 o 
   2   6   7       20.10        4.98      9.78 o 
   3   6   7     1958.84     2229.89     54.29 o 
   4   6   7      520.89      487.07     27.09 o 
   5   6   7     2127.91     2245.00     66.00 o 
   6   6   7      322.41      276.24     21.84 o 
   7   6   7       80.07      121.30     25.51 o 
   8   6   7        0.01       25.19     31.49 o 
   9   6   7        1.10        8.75     21.24 o 
  10   6   7     1067.63     1266.63     86.26 o 
  11   6   7       25.40       17.29     25.94 o 
  12   6   7       15.37        4.91     28.18 o 
  13   6   7       32.11       20.60     40.03 o 
  14   6   7       10.31      -15.59     32.35 o 
  15   6   7        0.37      -10.68     34.37 o 
 -15   7   7       12.74       65.65     38.64 o 
 -14   7   7       30.44       -1.05     28.66 o 
 -13   7   7       19.35       -0.39     22.49 o 
 -12   7   7      285.15      367.77     48.47 o 
 -11   7   7      176.40      161.80     35.55 o 
 -10   7   7      124.69      122.03     25.51 o 
  -9   7   7        4.00       10.62     16.28 o 
  -8   7   7       29.73       15.32     22.68 o 
  -7   7   7       17.14       -0.73     17.94 o 
  -6   7   7      104.93      109.19     13.19 o 
  -5   7   7       20.16       32.34     16.61 o 
  -4   7   7       44.15       34.69     11.13 o 
  -3   7   7     1017.09     1115.49     35.38 o 
  -2   7   7      863.64     1065.09     32.70 o 
  -1   7   7       63.41       47.07     24.56 o 
   0   7   7       78.98       60.11     12.65 o 
   1   7   7      104.54       93.42     11.28 o 
   2   7   7     1620.15     1751.52     41.15 o 
   3   7   7      451.74      458.50     16.25 o 
   4   7   7       34.99       27.56     13.74 o 
   5   7   7      923.03      992.18     24.86 o 
   6   7   7     1079.91     1159.13     78.04 o 
   7   7   7       61.67       49.43     26.58 o 
   8   7   7        0.89        2.56     25.19 o 
   9   7   7      168.51      215.54     45.16 o 
  10   7   7      821.77      869.19     72.49 o 
  11   7   7       27.11       11.10     40.78 o 
  12   7   7        0.04       68.64     46.65 o 
  13   7   7       22.75       10.89     47.40 o 
  14   7   7       21.52      -14.41     45.69 o 
 -14   8   7        3.18      -10.24     79.42 o 
 -13   8   7      204.64      200.03     37.25 o 
 -12   8   7       43.84      -20.61     23.09 o 
 -11   8   7      160.11      164.93     36.08 o 
 -10   8   7       13.54      -23.34     29.30 o 
  -9   8   7       44.89       29.63     22.69 o 
  -8   8   7      211.67      228.61     25.27 o 
  -7   8   7       30.49       30.66     28.13 o 
  -6   8   7     1543.20     1725.62     57.18 o 
  -5   8   7      368.43      319.35     22.05 o 
  -4   8   7      199.67      227.31     18.85 o 
  -3   8   7     1847.53     2094.53     72.38 o 
  -2   8   7       72.65       63.62     12.68 o 
  -1   8   7       62.70       54.55     10.07 o 
   0   8   7        2.65        7.42     10.03 o 
   1   8   7       11.13       17.53      9.80 o 
   2   8   7      271.74      287.38     27.78 o 
   3   8   7      116.21      103.99     12.48 o 
   4   8   7      368.91      343.04     29.78 o 
   5   8   7      143.82      147.61     19.47 o 
   6   8   7       38.37      -35.76     37.04 o 
   7   8   7        9.48      -36.83     36.83 o 
   8   8   7      167.88      130.13     31.60 o 
   9   8   7        3.90        2.56     28.93 o 
  10   8   7       76.08        6.19     47.40 o 
  11   8   7      126.59      180.95     55.83 o 
  12   8   7      111.74       14.73     50.39 o 
  13   8   7        3.53       15.80     34.16 o 
 -13   9   7        1.78        2.56     44.73 o 
 -12   9   7      101.01       84.57     32.21 o 
 -11   9   7        0.01      -27.33     27.33 o 
 -10   9   7      188.11      130.02     26.93 o 
  -9   9   7       14.83        7.30     51.88 o 
  -8   9   7       86.98       70.65     24.01 o 
  -7   9   7      123.64       90.31     23.33 o 
  -6   9   7        3.41       16.41     16.94 o 
  -5   9   7        1.54      -12.51     30.80 o 
  -4   9   7      715.67      891.15     66.93 o 
  -3   9   7      573.68      551.75     30.49 o 
  -2   9   7       22.65       48.00     17.67 o 
  -1   9   7       10.84       43.67     20.18 o 
   0   9   7       86.31       93.82     14.70 o 
   1   9   7      136.25      154.26     27.45 o 
   2   9   7      910.78      995.90     39.06 o 
   3   9   7      359.23      350.81     26.92 o 
   4   9   7       87.57       81.89     14.12 o 
   5   9   7       12.09       18.42     10.48 o 
   6   9   7        4.46        2.31     23.06 o 
   7   9   7       93.49       49.64     47.08 o 
   8   9   7       18.21       24.02     45.58 o 
   9   9   7        4.25       36.51     32.77 o 
  10   9   7        0.85        7.47     48.79 o 
  11   9   7        8.59      -37.26     51.03 o 
  12   9   7        3.49        6.19     40.78 o 
 -12  10   7        8.08      -15.48     38.64 o 
 -11  10   7      149.38      209.88     42.38 o 
 -10  10   7        4.16       48.50     24.41 o 
  -9  10   7        3.17       -3.66     24.63 o 
  -8  10   7        0.00       -5.55     40.89 o 
  -7  10   7       66.84       59.91     29.56 o 
  -6  10   7      105.15       77.53     52.42 o 
  -5  10   7        2.92        5.74     19.42 o 
  -4  10   7      158.67      180.31     45.37 o 
  -3  10   7       15.30       13.26     18.21 o 
  -2  10   7       12.28       -2.02     21.90 o 
  -1  10   7      183.59      141.39     28.37 o 
   0  10   7       44.71       49.48     35.12 o 
   1  10   7        6.18       18.13     51.19 o 
   2  10   7       51.68       46.37     16.47 o 
   3  10   7      291.76      282.77     21.67 o 
   4  10   7       18.44       -2.51     55.62 o 
   5  10   7       10.54        5.09     16.08 o 
   6  10   7      210.57      185.54     38.43 o 
   7  10   7        7.49        5.12     49.64 o 
   8  10   7       25.50      -12.70     54.55 o 
   9  10   7       10.95      -15.16     34.05 o 
  10  10   7        3.15      -47.72     55.19 o 
 -10  11   7       86.64       38.04     36.90 o 
  -9  11   7       31.65       42.61     31.37 o 
  -8  11   7       57.25       11.53     25.82 o 
  -7  11   7        0.17       35.10     27.97 o 
  -6  11   7       11.75       30.82     34.64 o 
  -5  11   7      175.30      187.54     29.36 o 
  -4  11   7      263.48      233.12     55.94 o 
  -3  11   7       21.11      -14.90     20.65 o 
  -2  11   7       35.84       57.84     27.26 o 
  -1  11   7      308.44      359.59     62.13 o 
   0  11   7        4.75      -25.92     25.92 o 
   1  11   7      268.07      375.12     55.14 o 
   2  11   7      310.95      312.99     33.65 o 
   3  11   7       87.82       70.14     23.49 o 
   4  11   7       31.22       28.86     19.39 o 
   5  11   7       36.31       69.50     45.05 o 
   6  11   7        8.20       93.62     43.56 o 
   7  11   7       59.73       -1.28     58.71 o 
   8  11   7        0.17      147.43     63.52 o 
  -7  12   7        2.58       -5.55     38.54 o 
  -6  12   7       10.81       -0.19     27.95 o 
  -5  12   7        6.61      -31.65     31.65 o 
  -4  12   7        4.66       28.11     26.47 o 
  -3  12   7       43.09       41.47     20.16 o 
  -2  12   7      172.35      200.52    116.15 o 
  -1  12   7        0.36       39.61     33.16 o 
   0  12   7        2.65       61.03     29.62 o 
   1  12   7       67.69       51.70     31.00 o 
   2  12   7        5.75      -19.29     24.63 o 
   3  12   7        8.65        1.28     56.05 o 
   4  12   7       80.95      163.23     60.85 o 
   5  12   7      110.79       -6.41     42.59 o 
  -2  13   7        0.18      -11.04     36.68 o 
  -1  13   7       17.10       -4.94     37.63 o 
   0  13   7        6.29        5.47     31.02 o 
   1  13   7        1.82       48.89     66.08 o 
 -18   0   8       86.78      160.88     49.64 o 
 -16   0   8      141.71      115.19     42.49 o 
 -14   0   8     1442.77     1770.93    105.15 o 
 -12   0   8    12085.35    15834.73    619.92 o 
 -10   0   8      348.26      322.91     31.55 o 
  -8   0   8     2664.57     3031.39    119.08 o 
  -6   0   8     2217.13     2070.78     88.55 o 
  -4   0   8    11273.74    12455.96    313.61 o 
  -2   0   8    24179.01    24137.94    946.74 o 
   0   0   8     3430.32     3656.14     95.42 o 
   2   0   8    12652.77    13830.70    437.16 o 
   4   0   8      131.96      125.13     11.75 o 
   6   0   8      236.85      296.26     23.17 o 
   8   0   8      182.77      211.70     15.30 o 
  10   0   8     3377.96     3995.88    124.00 o 
  12   0   8       84.10       82.87     13.08 o 
  14   0   8      312.93      284.28     42.59 o 
  16   0   8       39.47       23.06     37.15 o 
 -18   1   8        6.44       30.94     31.67 o 
 -17   1   8        0.16      -27.84     27.84 o 
 -16   1   8       11.43       -1.93     21.96 o 
 -15   1   8      259.87      300.06     27.95 o 
 -14   1   8      236.83      238.43     26.45 o 
 -13   1   8      185.21      208.01     28.23 o 
 -12   1   8       92.99       70.88     17.17 o 
 -11   1   8     1380.03     1418.80     93.27 o 
 -10   1   8      854.07      786.21     31.63 o 
  -9   1   8      502.61      476.20     20.84 o 
  -8   1   8       94.88       97.61     11.02 o 
  -7   1   8      972.94      959.05     21.56 o 
  -6   1   8      445.80      456.70     18.47 o 
  -5   1   8      217.49      210.12     12.36 o 
  -4   1   8     2467.82     2743.03     70.88 o 
  -3   1   8     2683.41     2542.48     45.31 o 
  -2   1   8       33.72       31.36      5.56 o 
  -1   1   8      307.87      238.23      9.30 o 
   0   1   8        0.33        1.63      4.30 o 
   1   1   8     2055.77     2238.09     41.54 o 
   2   1   8      521.20      521.84     14.52 o 
   3   1   8     2517.49     2944.95     49.89 o 
   4   1   8      137.42      127.53      7.79 o 
   5   1   8     2325.29     2259.63     48.40 o 
   6   1   8       84.96       70.39      6.50 o 
   7   1   8      101.55       64.72      8.11 o 
   8   1   8        3.09        0.93      5.57 o 
   9   1   8     3583.87     4095.50     75.17 o 
  10   1   8      517.00      523.74     21.39 o 
  11   1   8     1319.83     1527.73     35.22 o 
  12   1   8      796.01      738.10     36.63 o 
  13   1   8      111.40       82.80     12.41 o 
  14   1   8       16.67       13.01     29.51 o 
  15   1   8      102.19      116.50     30.46 o 
  16   1   8       42.43       89.94     30.30 o 
 -18   2   8      216.61      317.80     89.25 o 
 -17   2   8        6.30       46.34     24.22 o 
 -16   2   8       53.00       56.70     23.25 o 
 -15   2   8        4.87        6.71     37.36 o 
 -14   2   8      389.09      369.79     40.03 o 
 -13   2   8      604.64      543.90     64.11 o 
 -12   2   8      365.32      307.50     54.77 o 
 -11   2   8      299.40      237.98     19.04 o 
 -10   2   8     1828.10     1883.90     65.68 o 
  -9   2   8        9.94       -8.18      8.18 o 
  -8   2   8       43.99       24.82     11.67 o 
  -7   2   8       46.51       37.22      9.75 o 
  -6   2   8     1590.39     1717.36     52.99 o 
  -5   2   8      190.35      207.99     13.25 o 
  -4   2   8     2275.39     2466.40     50.68 o 
  -3   2   8     1143.27     1375.04     32.99 o 
  -2   2   8      297.01      247.29     22.45 o 
  -1   2   8       17.72       10.18      4.91 o 
   0   2   8      265.65      243.82      9.35 o 
   1   2   8     1092.28     1060.99     22.14 o 
   2   2   8      884.34     1039.27     22.63 o 
   3   2   8      246.43      252.06     11.84 o 
   4   2   8      268.41      345.63     22.18 o 
   5   2   8      337.17      356.64     23.55 o 
   6   2   8      801.43      880.41     28.42 o 
   7   2   8       59.60       43.34      4.54 o 
   8   2   8      497.25      483.80     15.47 o 
   9   2   8      161.21      142.83      7.27 o 
  10   2   8      306.11      363.80     11.12 o 
  11   2   8     1413.84     1448.97     71.31 o 
  12   2   8      551.27      543.85     26.53 o 
  13   2   8       11.81       33.45     29.84 o 
  14   2   8        0.21      -23.13     23.13 o 
  15   2   8       28.96        6.64     17.78 o 
  16   2   8       31.21       19.02     49.11 o 
 -17   3   8       18.57       12.21     24.37 o 
 -16   3   8       29.89      -14.51     56.26 o 
 -15   3   8       17.79       33.76     21.83 o 
 -14   3   8       16.50       10.48     21.25 o 
 -13   3   8       38.64       49.69     19.85 o 
 -12   3   8      207.17      201.32     17.92 o 
 -11   3   8        5.75        3.37     11.43 o 
 -10   3   8        0.61       10.08     11.13 o 
  -9   3   8      327.15      315.87     24.13 o 
  -8   3   8     1424.02     1481.74     38.87 o 
  -7   3   8       56.67       47.10     11.13 o 
  -6   3   8      827.26      907.46     21.04 o 
  -5   3   8        2.19       -5.40      5.40 o 
  -4   3   8     2405.63     2471.31     45.25 o 
  -3   3   8       19.61        8.73      6.15 o 
  -2   3   8      373.94      450.34     13.25 o 
  -1   3   8        2.93       -6.49      6.49 o 
   0   3   8      610.33      754.74     17.85 o 
   1   3   8        4.88        2.40      5.87 o 
   2   3   8     1007.51      962.60     23.85 o 
   3   3   8       10.48       13.34      5.05 o 
   4   3   8       15.66        9.20      4.20 o 
   5   3   8      200.98      192.71     12.16 o 
   6   3   8      288.08      216.83     17.35 o 
   7   3   8      123.39      130.27     18.19 o 
   8   3   8        0.79      -12.24     12.24 o 
   9   3   8      479.02      549.25     33.23 o 
  10   3   8     2017.37     2206.72     81.45 o 
  11   3   8      500.61      512.13     37.08 o 
  12   3   8      104.72       69.32     22.07 o 
  13   3   8        4.79        7.95     21.36 o 
  14   3   8       31.92       19.54     28.08 o 
  15   3   8       29.84       35.02     30.21 o 
  16   3   8        4.55       12.06     35.02 o 
 -17   4   8       53.70       65.72     28.61 o 
 -16   4   8       15.02        4.03     21.56 o 
 -15   4   8       75.78       46.54     28.93 o 
 -14   4   8      182.07      184.06     26.93 o 
 -13   4   8        0.16       -6.36     10.94 o 
 -12   4   8      134.92      135.37     12.56 o 
 -11   4   8      201.78      153.63     16.54 o 
 -10   4   8      267.90      212.15     17.87 o 
  -9   4   8       17.39       26.47     10.88 o 
  -8   4   8      334.27      282.07     16.81 o 
  -7   4   8      385.95      408.08     22.64 o 
  -6   4   8     1540.02     1543.50     39.63 o 
  -5   4   8      112.73      101.52     12.99 o 
  -4   4   8       84.73       83.04     13.00 o 
  -3   4   8     1327.23     1470.93     30.84 o 
  -2   4   8        1.67       -7.23      7.23 o 
  -1   4   8      604.40      694.16     21.31 o 
   0   4   8     1002.51     1010.66     22.79 o 
   1   4   8       10.05       10.46      5.14 o 
   2   4   8      130.53      111.81      8.89 o 
   3   4   8      266.13      267.74     14.27 o 
   4   4   8     1080.13     1185.03     27.36 o 
   5   4   8      822.42      816.86     35.53 o 
   6   4   8     1455.25     1569.25     58.14 o 
   7   4   8        6.07       -6.41     16.65 o 
   8   4   8      282.47      228.12     21.69 o 
   9   4   8      501.99      543.48     32.51 o 
  10   4   8        0.09        0.50     23.97 o 
  11   4   8      416.45      310.01     38.86 o 
  12   4   8       78.23       37.15     21.03 o 
  13   4   8        0.84      -19.64     24.55 o 
  14   4   8       25.24       44.94     27.97 o 
  15   4   8        0.10        8.43     39.61 o 
  16   4   8        0.66      -13.02     38.00 o 
 -17   5   8        0.56      -25.02     45.80 o 
 -16   5   8        4.52       15.16     27.65 o 
 -15   5   8        9.20       16.52     19.79 o 
 -14   5   8      318.23      379.25     32.67 o 
 -13   5   8      125.01       82.96     37.58 o 
 -12   5   8       79.02       64.57     19.50 o 
 -11   5   8       97.45      106.22     17.64 o 
 -10   5   8       29.58       13.16     22.53 o 
  -9   5   8       50.60       28.01     12.27 o 
  -8   5   8       11.11       27.10     11.58 o 
  -7   5   8      293.87      316.29     19.04 o 
  -6   5   8       10.90       -8.02      9.51 o 
  -5   5   8     1372.16     1584.88     40.46 o 
  -4   5   8     1814.08     1875.95     55.63 o 
  -3   5   8       44.56       67.40      9.77 o 
  -2   5   8       76.28       65.90      9.35 o 
  -1   5   8      512.01      470.99     16.69 o 
   0   5   8        6.13        3.11      5.90 o 
   1   5   8       57.80       71.19     12.63 o 
   2   5   8     1159.65     1189.31     37.23 o 
   3   5   8      431.59      390.51     12.26 o 
   4   5   8      230.47      245.68      9.14 o 
   5   5   8       49.33       35.52     14.79 o 
   6   5   8       13.65       43.15     14.42 o 
   7   5   8       28.91       45.43     23.49 o 
   8   5   8        6.38       10.40     16.74 o 
   9   5   8       41.83       13.55     17.35 o 
  10   5   8       81.48       99.28     35.23 o 
  11   5   8      355.54      345.67     41.31 o 
  12   5   8      256.61      150.95     29.78 o 
  13   5   8       29.11      -15.91     27.01 o 
  14   5   8        0.00      -12.17     31.49 o 
  15   5   8      118.92       39.61     45.58 o 
 -16   6   8        8.05       15.59     32.71 o 
 -15   6   8        9.19       29.25     30.11 o 
 -14   6   8       25.88       24.43     31.81 o 
 -13   6   8      232.86      298.34     33.23 o 
 -12   6   8      409.87      464.62     36.53 o 
 -11   6   8      549.65      596.18     49.33 o 
 -10   6   8       14.93       15.59     14.44 o 
  -9   6   8      194.78      158.02     20.28 o 
  -8   6   8      256.48      198.78     20.34 o 
  -7   6   8        7.67      -11.02     19.65 o 
  -6   6   8      322.83      324.86     23.36 o 
  -5   6   8     1046.19     1238.50     36.32 o 
  -4   6   8      632.38      636.65     24.45 o 
  -3   6   8        6.24       11.06      8.19 o 
  -2   6   8      211.75      211.04     15.19 o 
  -1   6   8     1183.68     1380.79     43.16 o 
   0   6   8     1081.82     1149.83     41.83 o 
   1   6   8       53.67       66.23     16.89 o 
   2   6   8        0.61       -2.50      6.58 o 
   3   6   8      834.45      859.94     26.56 o 
   4   6   8      706.23      751.61     23.94 o 
   5   6   8      148.61      157.17     30.61 o 
   6   6   8      202.78      154.37     30.85 o 
   7   6   8      261.72      269.98     42.27 o 
   8   6   8       66.19      101.84     27.97 o 
   9   6   8      182.42      111.34     36.72 o 
  10   6   8        0.02      -12.60     38.96 o 
  11   6   8       25.03       44.94     39.93 o 
  12   6   8        8.92      -29.68     29.68 o 
  13   6   8      221.93      266.03     44.20 o 
  14   6   8       26.53      -29.14     43.66 o 
 -15   7   8       23.24       27.09     29.57 o 
 -14   7   8        0.30       11.17     30.77 o 
 -13   7   8       70.63       71.55     63.84 o 
 -12   7   8       14.52       -9.38     22.99 o 
 -11   7   8      413.85      400.22     35.29 o 
 -10   7   8      148.52      148.13     38.64 o 
  -9   7   8       71.43       64.34     25.72 o 
  -8   7   8      102.72       68.83     17.83 o 
  -7   7   8       49.42       54.03     19.67 o 
  -6   7   8       78.69       48.32     14.25 o 
  -5   7   8      345.27      351.13     20.41 o 
  -4   7   8      308.76      275.21     17.90 o 
  -3   7   8      771.73      843.07     28.59 o 
  -2   7   8       33.31       23.60     10.06 o 
  -1   7   8        1.26        0.91      9.85 o 
   0   7   8       13.37        6.77      8.58 o 
   1   7   8       89.89       89.94     10.85 o 
   2   7   8      189.23      209.36     12.64 o 
   3   7   8      284.88      292.43     15.92 o 
   4   7   8       38.93       34.00      8.28 o 
   5   7   8      424.07      388.40     17.15 o 
   6   7   8       62.63       68.11     28.29 o 
   7   7   8       70.70        6.41     24.34 o 
   8   7   8      173.77      138.67     36.94 o 
   9   7   8       43.91       12.70     38.00 o 
  10   7   8      102.65       82.95     32.67 o 
  11   7   8       48.75       24.98     28.72 o 
  12   7   8        0.33       -6.19     45.80 o 
  13   7   8        8.81       14.73     45.48 o 
  14   7   8       48.66       13.34     49.85 o 
 -14   8   8       24.24       70.16     29.26 o 
 -13   8   8       70.21       16.44     25.87 o 
 -12   8   8      103.07      125.41     36.14 o 
 -11   8   8      518.51      569.91     45.81 o 
 -10   8   8       38.27       49.69     24.02 o 
  -9   8   8       46.52       60.58     21.22 o 
  -8   8   8      184.39      167.46     22.29 o 
  -7   8   8        2.25       18.43     30.69 o 
  -6   8   8      468.74      481.70     29.40 o 
  -5   8   8       46.05       30.57     14.34 o 
  -4   8   8        2.22      -10.47     11.84 o 
  -3   8   8      206.56      209.06     16.45 o 
  -2   8   8      233.78      227.85     32.90 o 
  -1   8   8        8.98        8.06     10.34 o 
   0   8   8       77.25       73.64     11.85 o 
   1   8   8      171.01      152.98     26.23 o 
   2   8   8      164.21      160.86     13.96 o 
   3   8   8       43.93       48.90     17.88 o 
   4   8   8       42.67       19.49     13.62 o 
   5   8   8      414.12      452.67     17.97 o 
   6   8   8      553.37      575.93     63.09 o 
   7   8   8      155.18      119.03     44.84 o 
   8   8   8        0.20       12.70     27.97 o 
   9   8   8      353.96      314.07     48.15 o 
  10   8   8      500.62      536.44     70.67 o 
  11   8   8       70.42       82.52     48.79 o 
  12   8   8       62.93       11.21     53.38 o 
  13   8   8       21.40      -25.83     39.39 o 
 -13   9   8      145.07      132.32     35.32 o 
 -12   9   8       75.73       50.95     35.80 o 
 -11   9   8       24.91       57.69     27.18 o 
 -10   9   8        1.36       36.17     25.13 o 
  -9   9   8      312.50      363.25     31.99 o 
  -8   9   8       31.39        7.39     22.14 o 
  -7   9   8      202.03      180.93     29.88 o 
  -6   9   8     1019.17     1147.30     56.84 o 
  -5   9   8     1250.05     1502.13     69.92 o 
  -4   9   8      404.42      393.84     34.43 o 
  -3   9   8        9.53      -12.04     15.10 o 
  -2   9   8      100.28       99.87     16.61 o 
  -1   9   8       39.14       38.46     13.86 o 
   0   9   8      258.78      330.31     37.70 o 
   1   9   8        1.62      -13.34     13.34 o 
   2   9   8      171.73      152.77     18.07 o 
   3   9   8       84.56      123.98     18.45 o 
   4   9   8       32.28       23.60     13.78 o 
   5   9   8        0.20        2.36     11.42 o 
   6   9   8      323.60      313.85     46.33 o 
   7   9   8       53.77      -15.37     47.40 o 
   8   9   8        0.54      -45.90     45.90 o 
   9   9   8       94.51       13.98     34.27 o 
  10   9   8        1.41      -50.49     50.49 o 
  11   9   8        1.25      -21.35     36.40 o 
 -11  10   8      300.90      379.66     83.96 o 
 -10  10   8       44.37       68.71     30.04 o 
  -9  10   8       71.61        6.50     23.47 o 
  -8  10   8        0.74       -0.34     27.33 o 
  -7  10   8       21.87       37.26     33.09 o 
  -6  10   8       35.70       55.18     22.97 o 
  -5  10   8       98.40       30.66     29.00 o 
  -4  10   8       92.75       99.57     25.47 o 
  -3  10   8       53.17        3.86     26.80 o 
  -2  10   8      408.40      462.70     41.47 o 
  -1  10   8        1.60       26.90     30.96 o 
   0  10   8       31.53       26.02     16.16 o 
   1  10   8       63.58       98.86     25.92 o 
   2  10   8       27.10       27.37     22.51 o 
   3  10   8      330.74      368.94     32.56 o 
   4  10   8      135.07      152.24     38.16 o 
   5  10   8       24.45       -5.12     32.35 o 
   6  10   8        2.04      -19.32     33.41 o 
   7  10   8        0.04       37.15     35.87 o 
   8  10   8        0.00        3.84     56.15 o 
   9  10   8      363.99      284.71     53.38 o 
  10  10   8       65.39       53.06     64.48 o 
  -9  11   8        0.69        3.03     41.15 o 
  -8  11   8      133.02      114.25     31.93 o 
  -7  11   8      363.10      330.45     43.12 o 
  -6  11   8      113.86       52.63     25.44 o 
  -5  11   8      153.22       64.39    154.95 o 
  -4  11   8      161.41      164.72     30.60 o 
  -3  11   8       20.73       13.55     29.62 o 
  -2  11   8       12.84        4.92     44.09 o 
  -1  11   8        0.16      -35.02     48.47 o 
   0  11   8       14.73       30.79     26.34 o 
   1  11   8       41.68       54.02     24.90 o 
   2  11   8       64.04       32.83     25.06 o 
   3  11   8        0.01        6.80     19.07 o 
   4  11   8      126.44      102.70     42.91 o 
   5  11   8       36.45      -14.20     54.34 o 
   6  11   8        0.02      -38.64     41.21 o 
   7  11   8        2.44      -41.10     41.10 o 
  -7  12   8       99.29       36.99     32.03 o 
  -6  12   8       73.77       37.40     25.75 o 
  -5  12   8        1.45      -21.39     66.88 o 
  -4  12   8      173.25      186.36     39.85 o 
  -3  12   8       22.59        9.69     32.83 o 
  -2  12   8      115.40      106.00     50.17 o 
  -1  12   8       14.36        5.09     28.98 o 
   0  12   8       20.33       15.92     30.67 o 
   1  12   8       24.80       74.86     31.46 o 
   2  12   8       50.71      -15.80     55.19 o 
   3  12   8       16.74      120.31     43.13 o 
   4  12   8        6.79      -53.38     61.17 o 
   5  12   8       11.83        3.84     63.41 o 
 -17   0   9       15.25        3.63     31.49 o 
 -15   0   9      165.29      197.28     47.51 o 
 -13   0   9       12.11      -16.01     32.03 o 
 -11   0   9     4076.43     4393.47    284.71 o 
  -9   0   9      559.88      496.27     43.07 o 
  -7   0   9       10.73      -16.21     21.40 o 
  -5   0   9    12289.09    14344.74    339.38 o 
  -3   0   9      596.46      574.34     28.18 o 
  -1   0   9      297.55      571.12     24.24 o 
   1   0   9     9269.97     9345.46    234.52 o 
   3   0   9     4663.21     5174.28    212.23 o 
   5   0   9      108.62      117.62     18.36 o 
   7   0   9      452.89      493.52     33.20 o 
   9   0   9       21.49       44.19     21.59 o 
  11   0   9        7.16        3.25     11.46 o 
  13   0   9      310.43      348.74     29.98 o 
  15   0   9        1.54      -13.88     36.62 o 
 -18   1   9        0.03       27.86     24.00 o 
 -17   1   9       19.85       31.11     27.61 o 
 -16   1   9        7.52      -13.42     23.20 o 
 -15   1   9       63.71       48.46     25.35 o 
 -14   1   9       95.90      108.37     24.35 o 
 -13   1   9      474.33      489.33     36.16 o 
 -12   1   9        3.90       -7.37     25.62 o 
 -11   1   9      437.66      447.32     44.89 o 
 -10   1   9     3062.95     3134.21     73.68 o 
  -9   1   9       73.20       49.83     11.87 o 
  -8   1   9        3.80        4.15     11.11 o 
  -7   1   9      205.31      213.69      9.77 o 
  -6   1   9     1550.30     1591.02     40.22 o 
  -5   1   9       24.61       -7.29     12.54 o 
  -4   1   9       52.36       52.72     11.59 o 
  -3   1   9      970.84     1011.31     22.36 o 
  -2   1   9     2193.50     2421.73     54.40 o 
  -1   1   9     1404.44     1614.09     31.21 o 
   0   1   9      909.90      915.17     20.17 o 
   1   1   9      163.86      195.29     10.76 o 
   2   1   9       44.92       30.72      7.26 o 
   3   1   9     2218.83     2550.04     83.30 o 
   4   1   9      496.96      502.82     28.16 o 
   5   1   9      256.69      258.78     11.57 o 
   6   1   9        9.25        4.77      5.69 o 
   7   1   9        8.59        4.14      6.30 o 
   8   1   9       19.11       18.81      6.25 o 
   9   1   9       20.12       -1.54     11.49 o 
  10   1   9      241.67      251.60     11.78 o 
  11   1   9       10.55        6.69      7.85 o 
  12   1   9      364.25      325.27     19.17 o 
  13   1   9        6.46        7.47     14.68 o 
  14   1   9        0.47      -18.65     18.65 o 
  15   1   9        1.24      -21.26     22.76 o 
  16   1   9       16.39       29.36     60.48 o 
 -18   2   9        0.86       17.90     31.01 o 
 -17   2   9       25.63       15.15     27.92 o 
 -16   2   9       10.67       16.21     23.41 o 
 -15   2   9        1.54       28.29     52.31 o 
 -14   2   9        4.87       -6.89     17.17 o 
 -13   2   9       23.31       46.25     56.37 o 
 -12   2   9       43.62       27.45     17.34 o 
 -11   2   9      531.55      502.29     51.87 o 
 -10   2   9      736.30      779.76     25.85 o 
  -9   2   9      248.97      230.72     15.52 o 
  -8   2   9       50.41       27.62     13.35 o 
  -7   2   9      514.55      487.91     38.48 o 
  -6   2   9      130.68      105.48     15.45 o 
  -5   2   9      131.35      106.42     11.86 o 
  -4   2   9      521.46      464.33     17.21 o 
  -3   2   9     6687.00     7089.43    134.24 o 
  -2   2   9     1883.22     1971.93     42.91 o 
  -1   2   9      158.70      130.64      8.85 o 
   0   2   9       72.75       54.45      6.92 o 
   1   2   9      677.10      729.20     20.87 o 
   2   2   9        1.15       -0.40      5.52 o 
   3   2   9        0.43       -5.79      5.79 o 
   4   2   9      950.15      918.47     24.13 o 
   5   2   9       74.72       74.79      9.36 o 
   6   2   9      548.65      509.88     14.06 o 
   7   2   9       30.82       26.65      6.76 o 
   8   2   9      152.81      124.67     11.47 o 
   9   2   9      200.01      181.94     15.17 o 
  10   2   9      142.10      127.70     10.05 o 
  11   2   9       87.70       72.33      6.51 o 
  12   2   9       95.03      134.09     25.22 o 
  13   2   9       19.47       -3.70     20.29 o 
  14   2   9        6.59       -9.52     18.55 o 
  15   2   9        6.13       46.14     25.42 o 
  16   2   9       33.99       27.33     31.65 o 
 -17   3   9       70.94       67.99     23.76 o 
 -16   3   9       15.82       25.28     30.75 o 
 -15   3   9      162.68      102.42     38.22 o 
 -14   3   9      221.33      194.55     31.76 o 
 -13   3   9       37.77       57.95     52.20 o 
 -12   3   9      179.70      208.21     27.90 o 
 -11   3   9     2526.49     2957.36    120.83 o 
 -10   3   9       34.99       27.61     11.51 o 
  -9   3   9        5.03      -14.73     14.73 o 
  -8   3   9        1.97        2.76     11.04 o 
  -7   3   9      105.51       88.26     13.13 o 
  -6   3   9      130.42      109.61     14.68 o 
  -5   3   9     1197.32     1369.02     34.70 o 
  -4   3   9      221.36      189.19     11.00 o 
  -3   3   9      127.00      126.57      8.68 o 
  -2   3   9       24.88       30.03      6.11 o 
  -1   3   9       10.29        9.24      7.57 o 
   0   3   9       38.31       37.08      7.33 o 
   1   3   9     2251.71     2603.37     51.45 o 
   2   3   9      114.72       96.22      7.57 o 
   3   3   9        0.30       -2.82      5.64 o 
   4   3   9       81.12       48.27      6.22 o 
   5   3   9      395.71      399.07     13.61 o 
   6   3   9       24.76       21.57      3.33 o 
   7   3   9        9.65      -10.02     18.04 o 
   8   3   9       11.09       -6.99     13.57 o 
   9   3   9     2393.08     2696.62    118.61 o 
  10   3   9       32.54        3.47     32.45 o 
  11   3   9       17.07       11.98     31.65 o 
  12   3   9        9.53      -29.25     29.25 o 
  13   3   9      340.26      346.69     64.27 o 
  14   3   9       11.21        0.52     23.87 o 
  15   3   9        3.59       -4.91     34.37 o 
  16   3   9        0.44       26.37     37.15 o 
 -17   4   9       13.19       64.54     28.45 o 
 -16   4   9       20.10      -32.45     38.64 o 
 -15   4   9      121.43      172.35     29.29 o 
 -14   4   9       17.84       24.43     24.07 o 
 -13   4   9      253.84      232.02     21.43 o 
 -12   4   9      464.30      474.57     59.70 o 
 -11   4   9      263.88      256.44     26.12 o 
 -10   4   9      185.81      207.95     30.20 o 
  -9   4   9       43.15       13.45     12.06 o 
  -8   4   9     1146.39     1249.35     60.68 o 
  -7   4   9      786.18      908.54     41.28 o 
  -6   4   9       74.73       68.69      8.67 o 
  -5   4   9      909.14      873.56     41.06 o 
  -4   4   9      931.14      948.83     22.81 o 
  -3   4   9      259.59      246.62     11.87 o 
  -2   4   9      362.85      398.83     14.71 o 
  -1   4   9        8.61        3.18      8.09 o 
   0   4   9      115.24      114.36      8.95 o 
   1   4   9       73.09       57.48      7.52 o 
   2   4   9      331.23      314.54     11.67 o 
   3   4   9        5.17       -5.24      5.24 o 
   4   4   9       23.00       17.29      8.77 o 
   5   4   9      126.45      126.96     10.70 o 
   6   4   9        5.40       13.47     14.69 o 
   7   4   9        0.00       12.45     33.52 o 
   8   4   9       75.69       74.82     18.11 o 
   9   4   9       18.55       22.41     48.84 o 
  10   4   9      154.37      126.05     26.05 o 
  11   4   9       14.86       13.98     22.85 o 
  12   4   9       10.12       13.88     31.49 o 
  13   4   9       86.68       92.34     37.47 o 
  14   4   9        0.01      -21.03     38.32 o 
  15   4   9        8.57       13.45     26.90 o 
 -16   5   9       43.50       39.38     29.13 o 
 -15   5   9       10.45       31.69     29.62 o 
 -14   5   9       19.35      -23.49     29.68 o 
 -13   5   9       29.61       64.37     38.11 o 
 -12   5   9       78.39       21.59     27.92 o 
 -11   5   9        1.34       31.79     20.78 o 
 -10   5   9      218.08      210.42     21.01 o 
  -9   5   9      324.74      334.62     39.34 o 
  -8   5   9      548.71      603.48     28.77 o 
  -7   5   9      372.89      373.90     23.27 o 
  -6   5   9     1247.74     1438.85     40.53 o 
  -5   5   9      133.31      113.00     12.01 o 
  -4   5   9       21.02       12.25      8.48 o 
  -3   5   9       37.03       15.89      8.22 o 
  -2   5   9     2790.78     2959.81     58.69 o 
  -1   5   9     1977.62     2303.23     47.55 o 
   0   5   9     1823.88     1884.76     39.57 o 
   1   5   9      863.70      914.70     23.43 o 
   2   5   9      942.36      930.04     23.15 o 
   3   5   9      149.06      131.06     14.98 o 
   4   5   9      139.25      132.90      7.35 o 
   5   5   9      150.39      124.43     20.56 o 
   6   5   9      998.92      935.19     94.74 o 
   7   5   9        8.36       21.19     17.74 o 
   8   5   9     1005.49      977.28     48.09 o 
   9   5   9      397.97      397.12     51.35 o 
  10   5   9      171.41      142.62     28.08 o 
  11   5   9      104.78       59.46     36.72 o 
  12   5   9       61.45       77.82     37.68 o 
  13   5   9       13.86       13.66     39.82 o 
  14   5   9        0.21       18.47     40.57 o 
  15   5   9        1.17       19.43     43.77 o 
 -16   6   9        6.84      -15.30     28.92 o 
 -15   6   9       15.02       83.28     33.80 o 
 -14   6   9       22.63       25.70     36.94 o 
 -13   6   9       15.40      -25.94     27.33 o 
 -12   6   9       53.54       39.92     20.36 o 
 -11   6   9       16.30       22.36     18.10 o 
 -10   6   9      251.26      243.10     27.25 o 
  -9   6   9       33.93        8.00     16.71 o 
  -8   6   9      384.06      369.01     31.67 o 
  -7   6   9       47.90       49.10     14.92 o 
  -6   6   9      782.59      833.13     46.85 o 
  -5   6   9     1768.06     1914.14     50.67 o 
  -4   6   9      858.47      954.54     30.06 o 
  -3   6   9      893.06      983.92     40.04 o 
  -2   6   9       11.34        3.01      8.24 o 
  -1   6   9     1204.24     1354.73     38.66 o 
   0   6   9       47.22       40.35      8.68 o 
   1   6   9     1628.81     1898.65     41.72 o 
   2   6   9      184.18      159.13     12.02 o 
   3   6   9       84.61       61.19     13.99 o 
   4   6   9        1.23       -0.95      5.63 o 
   5   6   9       92.10       96.96     19.77 o 
   6   6   9       90.51       64.37     19.11 o 
   7   6   9        8.19        9.07     23.27 o 
   8   6   9      108.63       12.81     37.26 o 
   9   6   9       95.52      154.79     38.43 o 
  10   6   9       86.01       97.89     27.97 o 
  11   6   9      131.22      136.43     40.46 o 
  12   6   9      224.56      170.38     61.38 o 
  13   6   9       19.54       39.71     48.47 o 
  14   6   9       17.99       18.47     44.20 o 
 -15   7   9       32.77       40.17     29.74 o 
 -14   7   9      129.02       62.16     29.41 o 
 -13   7   9       13.71       47.89     43.45 o 
 -12   7   9      145.86      106.19     52.04 o 
 -11   7   9        0.32       16.87     19.99 o 
 -10   7   9      835.42      907.60    120.63 o 
  -9   7   9       14.17      -20.57     23.33 o 
  -8   7   9        2.14       20.38     17.56 o 
  -7   7   9      144.44      104.10     19.55 o 
  -6   7   9      280.91      257.72     24.15 o 
  -5   7   9     1001.88     1017.13     34.47 o 
  -4   7   9       37.65        5.85     11.64 o 
  -3   7   9      198.53      177.42     21.03 o 
  -2   7   9        3.46        8.58     10.11 o 
  -1   7   9       14.11       -5.49     10.44 o 
   0   7   9       62.94       54.27     13.02 o 
   1   7   9        9.92       10.45      9.04 o 
   2   7   9        2.61      -11.31     11.31 o 
   3   7   9      298.78      301.73     24.88 o 
   4   7   9      609.33      659.63     21.86 o 
   5   7   9      549.84      502.28     18.92 o 
   6   7   9       10.22       31.07     35.02 o 
   7   7   9      233.52      215.43     43.88 o 
   8   7   9      230.29      186.18     42.38 o 
   9   7   9       10.44      -20.50     26.80 o 
  10   7   9      289.41      349.51     56.05 o 
  11   7   9       22.23       44.20     32.88 o 
  12   7   9      146.84      127.78     51.35 o 
  13   7   9       29.57       68.32     52.20 o 
 -14   8   9       26.43        2.56     30.00 o 
 -13   8   9      115.93      123.02     29.07 o 
 -12   8   9       11.37       34.49     34.46 o 
 -11   8   9      562.13      617.78     67.90 o 
 -10   8   9       24.56       16.92     24.75 o 
  -9   8   9      536.08      632.42     94.69 o 
  -8   8   9        2.46       36.11     27.94 o 
  -7   8   9      773.88      909.57     52.19 o 
  -6   8   9       34.96      -16.88     23.38 o 
  -5   8   9      244.52      227.38     34.53 o 
  -4   8   9      842.46      970.31     46.15 o 
  -3   8   9      104.26      133.49     22.46 o 
  -2   8   9       30.95       26.86     25.56 o 
  -1   8   9        8.44       -2.52     10.22 o 
   0   8   9      161.15      139.42     30.77 o 
   1   8   9       24.73       24.87     12.74 o 
   2   8   9        7.29        6.64     20.99 o 
   3   8   9       43.45       31.98     10.01 o 
   4   8   9      362.99      393.33     20.95 o 
   5   8   9      221.91      214.27     11.48 o 
   6   8   9       93.46      104.83     43.98 o 
   7   8   9      202.06      193.44     47.72 o 
   8   8   9        1.93       32.13     35.98 o 
   9   8   9       94.61       25.51     46.01 o 
  10   8   9       18.94        1.28     48.36 o 
  11   8   9       39.88       48.04     48.04 o 
  12   8   9        5.22        3.74     51.46 o 
 -13   9   9       36.95       44.84     46.12 o 
 -12   9   9      348.32      380.66     44.14 o 
 -11   9   9       87.93       57.96     30.84 o 
 -10   9   9        2.52      -22.87     55.30 o 
  -9   9   9      169.88      110.38     44.94 o 
  -8   9   9        0.51      -26.05     39.82 o 
  -7   9   9     1163.50     1407.42     72.25 o 
  -6   9   9       86.92       50.43     22.37 o 
  -5   9   9      248.30      256.64     44.20 o 
  -4   9   9      594.15      595.96     41.16 o 
  -3   9   9        0.36       -7.15     15.74 o 
  -2   9   9        6.82        1.06     31.28 o 
  -1   9   9      429.58      388.84     53.58 o 
   0   9   9       24.08        5.37     15.66 o 
   1   9   9      480.43      488.95     27.78 o 
   2   9   9      178.52      155.08     16.54 o 
   3   9   9      151.46      146.25     21.69 o 
   4   9   9       16.60      -20.44     20.44 o 
   5   9   9       91.88      110.28     14.99 o 
   6   9   9       11.65        0.00     33.63 o 
   7   9   9        1.14       39.93     36.08 o 
   8   9   9      118.23      200.38     59.14 o 
   9   9   9        4.72       -3.84     39.61 o 
  10   9   9      152.14      122.23     61.06 o 
  11   9   9       14.13       -7.58     41.74 o 
 -11  10   9        3.46       29.90     33.84 o 
 -10  10   9      135.29       12.13     39.25 o 
  -9  10   9       18.94        5.26     39.87 o 
  -8  10   9       48.93       37.10     28.44 o 
  -7  10   9        6.60        9.63     42.17 o 
  -6  10   9       25.56       16.95     25.98 o 
  -5  10   9      410.56      386.65     38.73 o 
  -4  10   9      107.41       83.90     23.29 o 
  -3  10   9      227.02      190.41     27.53 o 
  -2  10   9        7.11       15.41     31.49 o 
  -1  10   9      398.88      453.11     36.74 o 
   0  10   9       14.24        6.81     21.02 o 
   1  10   9      378.02      406.69     32.36 o 
   2  10   9       32.41       31.84     39.66 o 
   3  10   9      664.92      661.34    124.85 o 
   4  10   9        2.83       -3.28     15.24 o 
   5  10   9      480.67      480.82     70.24 o 
   6  10   9        5.87      -31.07     53.06 o 
   7  10   9       28.08      -10.36     40.03 o 
   8  10   9        0.98       -2.56     35.98 o 
   9  10   9       90.62      144.76     66.61 o 
  -9  11   9        0.28       15.28     29.92 o 
  -8  11   9       10.28      -13.18     25.17 o 
  -7  11   9        8.84      -33.47     33.47 o 
  -6  11   9      141.01      189.34     62.77 o 
  -5  11   9        9.90       37.31     33.86 o 
  -4  11   9      121.26       81.30     28.78 o 
  -3  11   9        3.97        5.02     28.01 o 
  -2  11   9       31.90        1.51     19.98 o 
  -1  11   9       28.26      -16.01     28.88 o 
   0  11   9       44.90       35.16     25.94 o 
   1  11   9       12.26       17.35     20.73 o 
   2  11   9       91.86       89.80     23.44 o 
   3  11   9        1.38      -11.85     52.42 o 
   4  11   9       21.90       20.92     56.15 o 
   5  11   9        3.51      -55.94     55.94 o 
   6  11   9      109.36      222.79     72.59 o 
   7  11   9        1.41       23.27     63.30 o 
  -6  12   9       26.72      -35.12     37.68 o 
  -5  12   9        0.04       17.34     37.29 o 
  -4  12   9        0.65       23.09     34.81 o 
  -3  12   9      147.69       94.17     31.60 o 
  -2  12   9        1.31      -17.49     27.85 o 
  -1  12   9      124.65      144.48     39.36 o 
   0  12   9       13.94       17.81     32.40 o 
   1  12   9        8.49        9.79     27.44 o 
   2  12   9        4.90        0.00     59.35 o 
   3  12   9        6.53      -27.54     57.65 o 
 -16   0  10       18.62       19.43     30.32 o 
 -14   0  10       12.08       45.37     36.72 o 
 -12   0  10      232.28      210.09     40.99 o 
 -10   0  10      865.31      641.50     51.03 o 
  -8   0  10     1655.15     1626.77     57.29 o 
  -6   0  10      702.57      607.73     32.65 o 
  -4   0  10     1675.41     1642.54     94.42 o 
  -2   0  10    18303.81    19746.03    509.69 o 
   0   0  10    18987.38    19827.35    479.16 o 
   2   0  10     3609.04     3885.22    141.23 o 
   4   0  10     2409.47     2450.39    116.15 o 
   6   0  10     2546.75     2723.75    106.11 o 
   8   0  10     5376.92     6598.58    188.05 o 
  10   0  10      104.66       89.49     12.59 o 
  12   0  10      757.75      932.67     68.91 o 
  14   0  10       67.43       16.23     46.22 o 
  16   0  10        0.05      -20.28     39.29 o 
 -17   1  10        0.15      -17.97     26.63 o 
 -16   1  10        2.22       22.99     35.18 o 
 -15   1  10      180.62      238.06     34.08 o 
 -14   1  10      397.22      396.64     37.90 o 
 -13   1  10      632.45      684.82     41.01 o 
 -12   1  10       39.69       24.87     22.87 o 
 -11   1  10      149.24      181.84     32.07 o 
 -10   1  10        2.54      -15.90     30.86 o 
  -9   1  10      721.91      721.70     25.83 o 
  -8   1  10     1969.27     2060.66     51.57 o 
  -7   1  10      150.84      104.67     12.25 o 
  -6   1  10      790.96      719.50     23.19 o 
  -5   1  10     1681.64     1829.77     43.04 o 
  -4   1  10       11.45        3.72      4.44 o 
  -3   1  10     3780.04     4029.95     68.50 o 
  -2   1  10       26.07       20.85      6.69 o 
  -1   1  10      401.65      401.87     13.42 o 
   0   1  10      943.41      980.14     32.66 o 
   1   1  10      686.46      844.02     20.18 o 
   2   1  10       21.17       33.66      7.61 o 
   3   1  10      610.54      714.74     18.45 o 
   4   1  10       48.58       38.21      7.79 o 
   5   1  10      807.68      907.16     21.64 o 
   6   1  10        9.52        1.02      8.35 o 
   7   1  10        0.00        3.84      6.82 o 
   8   1  10      250.33      254.68     11.20 o 
   9   1  10      861.71     1010.23     33.57 o 
  10   1  10        1.05       16.26     17.12 o 
  11   1  10      237.60      224.29     11.80 o 
  12   1  10      330.51      276.16     17.52 o 
  13   1  10        0.51        1.64     16.87 o 
  14   1  10       30.73      -35.67     35.67 o 
  15   1  10       29.26       30.22     26.19 o 
  16   1  10        2.28      -10.64     28.45 o 
 -17   2  10        8.37       18.52     31.07 o 
 -16   2  10        7.24      -19.80     24.93 o 
 -15   2  10       70.83       84.20     24.70 o 
 -14   2  10      407.73      412.21     35.12 o 
 -13   2  10      207.94      229.33     28.14 o 
 -12   2  10      703.27      747.08     41.85 o 
 -11   2  10       42.83       42.58     20.43 o 
 -10   2  10        8.18       18.59     10.36 o 
  -9   2  10      608.23      581.89     22.35 o 
  -8   2  10      163.66      141.41     21.00 o 
  -7   2  10      875.10      945.16     49.62 o 
  -6   2  10      176.48      157.06     12.87 o 
  -5   2  10      154.50      117.69     11.43 o 
  -4   2  10      278.24      235.74     13.28 o 
  -3   2  10      270.10      234.30     13.64 o 
  -2   2  10      122.97      130.60     11.72 o 
  -1   2  10      839.51      889.29     30.72 o 
   0   2  10      777.45      817.62     27.30 o 
   1   2  10      267.73      245.16     11.33 o 
   2   2  10     1223.60     1274.04     27.92 o 
   3   2  10       46.70       56.57      7.07 o 
   4   2  10        1.59       -7.08      7.08 o 
   5   2  10     1093.82     1196.37     46.45 o 
   6   2  10       38.32       26.27      5.72 o 
   7   2  10       42.80       25.44      8.85 o 
   8   2  10       57.70       54.09      6.66 o 
   9   2  10      189.08      173.55      9.85 o 
  10   2  10     1076.60     1114.16     25.74 o 
  11   2  10        1.37       -0.56      9.44 o 
  12   2  10       50.44       28.58     21.80 o 
  13   2  10       42.53       27.75     31.23 o 
  14   2  10       35.69        6.95     20.58 o 
  15   2  10        2.97       -7.50     25.50 o 
 -17   3  10       50.91       42.21     50.65 o 
 -16   3  10        1.52        5.25     28.48 o 
 -15   3  10       45.72       19.86     20.49 o 
 -14   3  10        6.02       62.56     29.33 o 
 -13   3  10        1.97       -5.09     45.96 o 
 -12   3  10      376.00      340.06     62.87 o 
 -11   3  10      144.78      128.99     29.01 o 
 -10   3  10      298.80      228.92     20.86 o 
  -9   3  10       17.37        8.84     18.04 o 
  -8   3  10     1168.29     1173.86     43.96 o 
  -7   3  10       33.20       10.54     11.07 o 
  -6   3  10      178.27      164.17     13.24 o 
  -5   3  10       70.28       41.77     11.15 o 
  -4   3  10     3426.18     3648.87     78.93 o 
  -3   3  10       19.06        8.84      9.47 o 
  -2   3  10      721.78      738.94     31.14 o 
  -1   3  10      101.43      117.28     11.08 o 
   0   3  10      285.19      268.44     13.29 o 
   1   3  10      154.95      146.93     10.30 o 
   2   3  10     3064.33     3116.63     96.09 o 
   3   3  10      177.69      203.41      9.83 o 
   4   3  10      480.43      463.17     13.99 o 
   5   3  10      299.94      291.00     14.93 o 
   6   3  10        1.54       -3.63      3.63 o 
   7   3  10      183.18      182.00     17.82 o 
   8   3  10      239.08      157.56     23.93 o 
   9   3  10       32.56       24.19     14.09 o 
  10   3  10       60.71       65.68     17.02 o 
  11   3  10       67.45       48.40     20.27 o 
  12   3  10       67.57       92.97     27.37 o 
  13   3  10       26.44       15.32     45.42 o 
  14   3  10       10.47       32.22     25.95 o 
 -17   4  10       51.71       86.65     26.71 o 
 -16   4  10        2.69       17.30     32.43 o 
 -15   4  10      161.94      179.25     62.13 o 
 -14   4  10       12.15       33.90     23.17 o 
 -13   4  10       58.11       48.53     40.73 o 
 -12   4  10      110.14       66.05     15.42 o 
 -11   4  10     1021.40     1022.06     49.72 o 
 -10   4  10      124.51      133.57     26.25 o 
  -9   4  10       33.95       28.69     19.22 o 
  -8   4  10       39.87       35.72     15.07 o 
  -7   4  10       44.43       36.11      7.20 o 
  -6   4  10       48.04       51.28      7.56 o 
  -5   4  10     1128.23     1219.89     28.22 o 
  -4   4  10       81.18       74.13      8.90 o 
  -3   4  10      776.56      794.10     21.62 o 
  -2   4  10      637.81      633.70     20.26 o 
  -1   4  10     2214.73     2427.60     46.76 o 
   0   4  10      227.63      211.78     15.77 o 
   1   4  10       13.42       17.59      9.60 o 
   2   4  10      259.53      251.31     12.52 o 
   3   4  10     2702.52     2976.11     89.56 o 
   4   4  10        4.48        4.39      6.25 o 
   5   4  10      501.15      529.84     29.21 o 
   6   4  10       23.21       27.88     13.74 o 
   7   4  10      195.67      162.23     22.19 o 
   8   4  10        2.46       24.77     27.44 o 
   9   4  10      609.32      640.05     39.67 o 
  10   4  10      238.60      276.92     38.86 o 
  11   4  10       14.64       20.60     30.85 o 
  12   4  10        9.80      -33.20     33.20 o 
  13   4  10       34.60       53.16     36.72 o 
  14   4  10        1.25       45.16     36.40 o 
  15   4  10       16.17      -14.84     40.89 o 
 -16   5  10       11.95       10.58     28.77 o 
 -15   5  10        7.58       10.56     22.88 o 
 -14   5  10        3.00       28.66     25.57 o 
 -13   5  10      106.48      129.96     49.69 o 
 -12   5  10        1.61      -21.85     21.85 o 
 -11   5  10       25.60       -5.27     14.52 o 
 -10   5  10       24.28       25.12     18.15 o 
  -9   5  10      402.57      373.78     23.85 o 
  -8   5  10      194.36      199.30     24.49 o 
  -7   5  10        5.85        8.68      8.84 o 
  -6   5  10       34.01       27.20      9.42 o 
  -5   5  10      128.08      119.23     11.02 o 
  -4   5  10       11.14        5.42      8.88 o 
  -3   5  10      856.50      962.03     25.42 o 
  -2   5  10      196.94      204.67     11.71 o 
  -1   5  10     1017.36     1213.18     29.62 o 
   0   5  10       19.32        5.77      7.98 o 
   1   5  10      344.94      336.34     13.87 o 
   2   5  10      360.70      368.88     13.93 o 
   3   5  10     1576.85     1888.10     39.13 o 
   4   5  10      484.30      530.31     16.25 o 
   5   5  10      279.68      307.12     29.49 o 
   6   5  10      207.25      172.27     21.77 o 
   7   5  10       29.28       12.20     15.59 o 
   8   5  10       71.29       53.38     24.77 o 
   9   5  10        1.69       19.43     35.02 o 
  10   5  10       26.61       11.64     33.52 o 
  11   5  10      106.56      171.77     42.38 o 
  12   5  10        9.19       19.11     26.69 o 
  13   5  10       15.41      -10.14     29.04 o 
  14   5  10        0.96      -32.45     32.45 o 
 -15   6  10        2.14       61.40     36.23 o 
 -14   6  10        1.92       -1.40     34.27 o 
 -13   6  10      244.37      295.81     53.22 o 
 -12   6  10       40.51        5.96     24.35 o 
 -11   6  10      151.69       93.34     40.46 o 
 -10   6  10     1188.25     1415.65     60.36 o 
  -9   6  10       93.55       79.22     41.79 o 
  -8   6  10     2075.59     2313.74    104.20 o 
  -7   6  10      319.59      288.37     23.83 o 
  -6   6  10      113.48       89.87     16.30 o 
  -5   6  10      715.87      725.90     23.14 o 
  -4   6  10        4.41        1.99     11.03 o 
  -3   6  10      379.43      383.26     16.42 o 
  -2   6  10     1324.24     1470.37     36.44 o 
  -1   6  10       28.48       35.27      8.23 o 
   0   6  10       13.28        8.70      8.66 o 
   1   6  10        5.36        4.71     15.65 o 
   2   6  10      439.36      524.91     17.96 o 
   3   6  10      234.78      203.25     11.91 o 
   4   6  10       24.00        3.14      8.69 o 
   5   6  10      299.79      304.04     32.28 o 
   6   6  10       56.64       53.59     35.34 o 
   7   6  10       45.09       35.23     32.56 o 
   8   6  10       39.77       42.81     36.40 o 
   9   6  10      341.91      319.30     49.21 o 
  10   6  10        5.58        8.97     39.93 o 
  11   6  10      255.79      297.95     44.84 o 
  12   6  10        7.78       -5.12     32.99 o 
  13   6  10        3.77       23.91     49.11 o 
 -15   7  10        0.06      -29.57     43.77 o 
 -14   7  10        1.92       -5.17     41.05 o 
 -13   7  10        6.19       30.28     28.47 o 
 -12   7  10       23.32       23.46     24.60 o 
 -11   7  10      187.61      191.87     26.88 o 
 -10   7  10        3.30       12.78     23.13 o 
  -9   7  10       98.80       62.15     26.31 o 
  -8   7  10        4.98        5.37     19.14 o 
  -7   7  10        9.86      -21.06     34.80 o 
  -6   7  10        0.87       -8.44     23.69 o 
  -5   7  10      214.42      188.81     19.19 o 
  -4   7  10      402.87      476.23     35.04 o 
  -3   7  10     1136.28     1281.39     37.06 o 
  -2   7  10      747.80      877.70     31.11 o 
  -1   7  10       10.51       24.20     11.14 o 
   0   7  10       19.54       21.01      9.33 o 
   1   7  10      686.37      821.90     43.17 o 
   2   7  10       10.81       12.82     10.82 o 
   3   7  10      895.69      928.92     46.53 o 
   4   7  10     2101.72     2385.81     78.36 o 
   5   7  10      404.14      404.38     12.71 o 
   6   7  10       70.24       62.66     39.18 o 
   7   7  10        0.82      -36.40     36.40 o 
   8   7  10       17.73       63.52     41.53 o 
   9   7  10      274.77      272.43     46.54 o 
  10   7  10      136.87      133.66     44.94 o 
  11   7  10        0.38       16.65     30.64 o 
  12   7  10       25.95       48.25     36.83 o 
  13   7  10        6.45      -37.68     37.68 o 
 -13   8  10        0.72        0.64     29.70 o 
 -12   8  10       91.60      107.83     49.59 o 
 -11   8  10        3.29        8.52     25.93 o 
 -10   8  10       87.10      162.16     48.68 o 
  -9   8  10      304.59      277.09     35.91 o 
  -8   8  10      103.80       38.32     39.71 o 
  -7   8  10        4.28       -8.35     18.01 o 
  -6   8  10      394.75      394.16     37.32 o 
  -5   8  10     1323.58     1419.27     62.94 o 
  -4   8  10       56.74       38.00     17.46 o 
  -3   8  10       75.99      105.35     16.96 o 
  -2   8  10       32.01        5.09     28.74 o 
  -1   8  10      257.11      254.24     18.63 o 
   0   8  10       19.71       35.14     14.41 o 
   1   8  10      266.21      254.68     22.55 o 
   2   8  10      144.06      139.49     15.66 o 
   3   8  10      282.64      245.53     35.87 o 
   4   8  10       77.09       76.32     10.90 o 
   5   8  10      130.02      124.43      8.06 o 
   6   8  10      429.94      460.00     61.28 o 
   7   8  10        7.38       61.06     48.04 o 
   8   8  10        7.18       19.43     35.02 o 
   9   8  10      293.77      245.11     60.64 o 
  10   8  10       98.05       10.25     53.91 o 
  11   8  10       37.85       47.29     54.87 o 
  12   8  10       18.29       67.25     60.85 o 
 -12   9  10       52.47       82.27     45.85 o 
 -11   9  10       10.07      -33.70     35.76 o 
 -10   9  10       88.14      130.35     52.95 o 
  -9   9  10      107.69       56.76     33.81 o 
  -8   9  10      289.31      370.52     42.37 o 
  -7   9  10      177.25      136.43     38.64 o 
  -6   9  10      292.03      291.89     60.58 o 
  -5   9  10      141.97      144.45     26.80 o 
  -4   9  10      513.45      529.52     38.54 o 
  -3   9  10       14.38       16.36     27.92 o 
  -2   9  10     1367.55     1695.47    103.98 o 
  -1   9  10      540.44      674.76     40.20 o 
   0   9  10       85.06       48.41     16.56 o 
   1   9  10     2279.24     2625.56    188.72 o 
   2   9  10      183.76      183.13     18.56 o 
   3   9  10        2.39       17.00     19.27 o 
   4   9  10       13.21        2.42     20.39 o 
   5   9  10      188.74      112.30     36.62 o 
   6   9  10      215.17      173.15     37.79 o 
   7   9  10      635.74      651.94     70.24 o 
   8   9  10      123.87       51.78     54.34 o 
   9   9  10        0.06      -10.36     51.56 o 
  10   9  10       87.14      -37.26     56.58 o 
 -10  10  10       19.52      -38.69     38.69 o 
  -9  10  10      121.39       30.85     37.40 o 
  -8  10  10        7.21        7.45     34.64 o 
  -7  10  10        6.82       54.48     25.94 o 
  -6  10  10       30.90       39.36     28.04 o 
  -5  10  10        0.91       48.17     56.74 o 
  -4  10  10        0.57       14.08     19.81 o 
  -3  10  10      138.74       71.27     27.06 o 
  -2  10  10       81.14       73.34     24.81 o 
  -1  10  10        9.07       19.67     17.76 o 
   0  10  10        2.97       34.80     36.08 o 
   1  10  10       57.83       18.80     32.88 o 
   2  10  10       52.20       61.70     25.25 o 
   3  10  10      189.30      141.24     44.94 o 
   4  10  10        1.69      -49.75     52.42 o 
   5  10  10        8.18      -46.97     46.97 o 
   6  10  10       41.72       83.37     55.94 o 
   7  10  10       19.75      -46.76     57.11 o 
   8  10  10        6.05       23.27     41.42 o 
   9  10  10       13.35        9.07     63.30 o 
  -8  11  10       10.95       -0.49     31.10 o 
  -7  11  10       35.15       31.10     26.57 o 
  -6  11  10       56.65       40.56     37.21 o 
  -5  11  10        0.17       43.93     33.03 o 
  -4  11  10       22.14        6.45     26.88 o 
  -3  11  10        4.50      -26.32     26.32 o 
  -2  11  10        2.31       15.32     22.31 o 
  -1  11  10       11.55        9.52     23.10 o 
   0  11  10      421.20      485.07     39.37 o 
   1  11  10       10.75      -11.82     23.72 o 
   2  11  10       46.72       98.96     56.79 o 
   3  11  10      213.23      138.03     49.96 o 
   4  11  10       14.02       -9.18     35.34 o 
   5  11  10        7.45       82.20     46.97 o 
   6  11  10        0.14      -19.54     44.30 o 
  -5  12  10       58.54      -37.08     37.08 o 
  -4  12  10       45.16      132.89     39.81 o 
  -3  12  10       47.09        3.30     26.05 o 
  -2  12  10        5.50      -40.60     41.21 o 
  -1  12  10       95.33      152.52     38.99 o 
   0  12  10        0.01       17.46     29.29 o 
   1  12  10       25.60       99.49     66.29 o 
   2  12  10        9.22      -40.89     40.89 o 
 -17   0  11        1.54        6.08     36.30 o 
 -15   0  11       70.59       39.07     30.53 o 
 -13   0  11       45.63      121.17     42.06 o 
 -11   0  11     1767.41     1883.13     99.49 o 
  -9   0  11     1531.09     1568.81     61.57 o 
  -7   0  11     8214.97     8961.77    383.51 o 
  -5   0  11      289.62      242.81     21.80 o 
  -3   0  11     1701.77     1724.89     56.43 o 
  -1   0  11      422.71      523.02     26.93 o 
   1   0  11     1508.17     1425.66     69.87 o 
   3   0  11        6.57       13.44     10.55 o 
   5   0  11     2841.80     3250.22    318.18 o 
   7   0  11      442.48      458.84     46.76 o 
   9   0  11      429.15      394.61     20.39 o 
  11   0  11      593.08      686.00     28.34 o 
  13   0  11      598.27      602.62     69.92 o 
  15   0  11        4.26       -5.02     36.30 o 
 -17   1  11       85.96      115.37     29.18 o 
 -16   1  11        4.79       45.69     30.85 o 
 -15   1  11        4.70       33.96     23.76 o 
 -14   1  11        1.06       34.38     23.53 o 
 -13   1  11      165.68      113.23     24.93 o 
 -12   1  11       77.84       30.10     33.41 o 
 -11   1  11      357.27      309.97     30.68 o 
 -10   1  11       79.82       87.64     19.45 o 
  -9   1  11      482.74      473.15     22.67 o 
  -8   1  11       94.90       83.90      6.96 o 
  -7   1  11     1152.19     1181.64     33.75 o 
  -6   1  11       29.57       19.47     13.49 o 
  -5   1  11      407.86      445.64     19.37 o 
  -4   1  11       94.56       90.90      7.67 o 
  -3   1  11      426.93      387.87     14.83 o 
  -2   1  11        0.70       -2.88      6.13 o 
  -1   1  11       49.59       59.55      7.82 o 
   0   1  11      276.32      244.75     11.99 o 
   1   1  11      385.41      396.47     13.68 o 
   2   1  11       99.60      107.92      9.67 o 
   3   1  11      707.57      725.53     22.43 o 
   4   1  11       30.19       15.64      9.89 o 
   5   1  11     1113.57     1257.86     28.97 o 
   6   1  11      273.50      329.42     14.04 o 
   7   1  11        2.54        7.44      9.07 o 
   8   1  11     1816.64     2042.67     82.67 o 
   9   1  11      803.13      821.21     41.53 o 
  10   1  11       48.58       44.05     10.23 o 
  11   1  11      373.72      273.04     14.95 o 
  12   1  11      761.62      871.96     55.26 o 
  13   1  11        1.28      -20.61     40.94 o 
  14   1  11      310.93      342.56     42.30 o 
  15   1  11        8.78       34.69     27.83 o 
 -17   2  11       11.34       31.23     41.90 o 
 -16   2  11        1.83      -30.21     30.21 o 
 -15   2  11      400.97      494.24     90.95 o 
 -14   2  11       37.86       35.25     28.30 o 
 -13   2  11      434.83      432.28     35.78 o 
 -12   2  11      409.19      434.46     35.68 o 
 -11   2  11       86.89      112.70     23.79 o 
 -10   2  11       56.05       43.60     22.96 o 
  -9   2  11       10.42       -4.77     17.03 o 
  -8   2  11      688.93      560.58     26.32 o 
  -7   2  11      580.57      569.59     34.32 o 
  -6   2  11      316.10      313.96     16.88 o 
  -5   2  11      126.76      120.51     18.37 o 
  -4   2  11      656.76      659.20     23.67 o 
  -3   2  11      168.51      148.56     12.53 o 
  -2   2  11      264.88      260.40     12.20 o 
  -1   2  11     2836.78     3116.19     57.59 o 
   0   2  11      440.37      482.74     15.30 o 
   1   2  11     2054.32     2275.86     43.42 o 
   2   2  11     3578.37     3921.70     70.51 o 
   3   2  11       88.09       80.02      8.45 o 
   4   2  11        0.03        2.32      7.75 o 
   5   2  11      584.07      595.83     17.56 o 
   6   2  11     1639.80     1769.82     41.68 o 
   7   2  11       22.38       19.84      8.94 o 
   8   2  11     1453.70     1570.31     40.29 o 
   9   2  11       35.71       29.85      9.05 o 
  10   2  11       49.87       35.29      8.51 o 
  11   2  11       12.97       42.56     23.26 o 
  12   2  11      107.48      150.91     54.87 o 
  13   2  11      134.16      146.23     26.89 o 
  14   2  11      236.08      230.78     35.10 o 
  15   2  11       21.81       33.85     38.42 o 
 -17   3  11       20.52      -27.47     27.47 o 
 -16   3  11        0.63       28.47     27.38 o 
 -15   3  11       61.76       48.25     30.96 o 
 -14   3  11      126.48      118.14     40.83 o 
 -13   3  11       55.36       17.76     22.88 o 
 -12   3  11        0.24       10.03     13.27 o 
 -11   3  11       55.96        9.58     13.29 o 
 -10   3  11       43.84       25.47     11.21 o 
  -9   3  11     3673.03     3972.91    168.39 o 
  -8   3  11       11.70      -12.03     12.46 o 
  -7   3  11     1834.09     1978.73     48.49 o 
  -6   3  11      244.26      240.17     17.43 o 
  -5   3  11        0.87       -8.84     11.28 o 
  -4   3  11     1500.74     1609.56     65.22 o 
  -3   3  11      953.21     1019.64     28.03 o 
  -2   3  11       24.57       -2.94      9.32 o 
  -1   3  11     1367.52     1441.55     36.30 o 
   0   3  11      408.27      400.85     17.48 o 
   1   3  11      134.10      117.16     12.98 o 
   2   3  11      214.57      183.43     19.97 o 
   3   3  11        0.90       -5.45      9.69 o 
   4   3  11       62.32       48.37     12.49 o 
   5   3  11      464.63      504.71     18.92 o 
   6   3  11      591.26      560.48     16.36 o 
   7   3  11        0.08       -7.01      7.01 o 
   8   3  11      723.02      793.31     35.07 o 
   9   3  11      156.49      171.26     23.65 o 
  10   3  11        2.25       22.29     31.23 o 
  11   3  11        3.81       -3.95     27.86 o 
  12   3  11       26.79       43.96     26.76 o 
  13   3  11        8.17        5.75     23.80 o 
  14   3  11       20.99       52.38     27.55 o 
  15   3  11        0.42       10.46     35.87 o 
 -16   4  11       32.75       31.32     35.80 o 
 -15   4  11      269.40      305.37     39.76 o 
 -14   4  11       31.20       31.43     25.40 o 
 -13   4  11       85.24       96.07     21.31 o 
 -12   4  11      428.05      427.44     53.27 o 
 -11   4  11       32.60       -5.26     14.47 o 
 -10   4  11        1.41      -30.48     30.48 o 
  -9   4  11      739.88      928.47     54.38 o 
  -8   4  11       11.39      -14.27     14.27 o 
  -7   4  11       78.55       36.09     19.86 o 
  -6   4  11      545.60      530.29     23.13 o 
  -5   4  11       36.50       32.38     12.14 o 
  -4   4  11      370.89      338.05     18.64 o 
  -3   4  11      205.17      159.12     15.06 o 
  -2   4  11       17.38       14.31     13.19 o 
  -1   4  11       11.34        8.41     15.16 o 
   0   4  11      154.82      152.00     17.31 o 
   1   4  11      383.29      421.05     26.71 o 
   2   4  11      306.47      327.65     15.28 o 
   3   4  11        3.05        1.54      7.16 o 
   4   4  11      725.45      961.90     44.58 o 
   5   4  11      611.46      708.52     42.77 o 
   6   4  11      115.22      103.54     22.58 o 
   7   4  11      574.33      605.35     36.86 o 
   8   4  11        0.77      -18.40     18.40 o 
   9   4  11      263.68      233.90     38.22 o 
  10   4  11        7.79       41.95     22.31 o 
  11   4  11       19.04        3.95     32.56 o 
  12   4  11        2.56      -14.30     36.30 o 
  13   4  11       43.59       16.76     27.01 o 
  14   4  11       13.09       67.47     42.06 o 
 -16   5  11       55.64       45.75     27.38 o 
 -15   5  11      116.97      105.90     37.10 o 
 -14   5  11      274.04      382.97     38.75 o 
 -13   5  11       30.83        1.95     21.46 o 
 -12   5  11      134.61      147.32     29.04 o 
 -11   5  11      260.20      218.24     39.23 o 
 -10   5  11       62.05       66.22     30.10 o 
  -9   5  11      610.33      728.51     44.17 o 
  -8   5  11      129.25      122.55     11.73 o 
  -7   5  11     2198.54     2356.72     86.49 o 
  -6   5  11      271.82      282.27     15.92 o 
  -5   5  11        2.21        1.12     12.50 o 
  -4   5  11       19.33        2.51      8.98 o 
  -3   5  11      732.52      779.87     34.61 o 
  -2   5  11       23.91       19.28      8.27 o 
  -1   5  11      269.15      257.21     16.25 o 
   0   5  11     1221.17     1346.56     33.68 o 
   1   5  11        8.24        6.25      8.73 o 
   2   5  11       67.84       58.97     11.77 o 
   3   5  11       85.88       69.79      8.82 o 
   4   5  11        3.06      -13.10     13.10 o 
   5   5  11      117.22      108.52     16.52 o 
   6   5  11       35.07        5.31     20.21 o 
   7   5  11       14.71      -23.70     31.60 o 
   8   5  11      387.24      485.94     54.02 o 
   9   5  11      390.06      412.60     47.29 o 
  10   5  11      142.70       89.99     31.28 o 
  11   5  11        3.49      -37.68     37.68 o 
  12   5  11       25.23       28.40     42.59 o 
  13   5  11       10.25       62.77     44.84 o 
  14   5  11       27.25       84.98     45.69 o 
 -15   6  11      171.45      210.03     40.59 o 
 -14   6  11        9.29        9.25     27.37 o 
 -13   6  11        3.04        7.23     43.88 o 
 -12   6  11        4.90       35.58     33.84 o 
 -11   6  11      328.91      327.05     35.09 o 
 -10   6  11        9.44       15.50     19.08 o 
  -9   6  11     1253.27     1469.79     46.69 o 
  -8   6  11       72.90       68.60     23.49 o 
  -7   6  11     2368.82     2663.57     75.88 o 
  -6   6  11       93.63       55.83     16.24 o 
  -5   6  11       91.64       83.95     11.43 o 
  -4   6  11        1.56       -5.94     10.00 o 
  -3   6  11      448.72      451.10     26.63 o 
  -2   6  11        8.06       11.25     13.64 o 
  -1   6  11      679.37      756.80     36.66 o 
   0   6  11      884.27      969.22     40.87 o 
   1   6  11      550.96      546.98     19.59 o 
   2   6  11      878.63     1012.38     28.31 o 
   3   6  11      142.88      128.76     13.07 o 
   4   6  11      204.53      190.40     16.45 o 
   5   6  11        2.14       -6.30      6.30 o 
   6   6  11       33.25       10.57     24.98 o 
   7   6  11      441.10      399.15     51.35 o 
   8   6  11        1.25      -17.08     23.59 o 
   9   6  11       22.13       44.41     39.18 o 
  10   6  11       57.66       58.61     41.63 o 
  11   6  11        2.75      -50.49     50.49 o 
  12   6  11        8.67        8.97     33.41 o 
  13   6  11       23.13       24.23     34.48 o 
 -14   7  11        1.79      -10.13     43.02 o 
 -13   7  11       17.67       -0.13     33.67 o 
 -12   7  11       24.69        8.86     62.56 o 
 -11   7  11        3.03       36.28     27.54 o 
 -10   7  11      200.08      182.58     30.28 o 
  -9   7  11        1.88      -21.72     25.14 o 
  -8   7  11      139.61      146.84     31.42 o 
  -7   7  11      358.76      345.72     21.94 o 
  -6   7  11      354.75      370.70     24.75 o 
  -5   7  11      150.69      157.54     18.02 o 
  -4   7  11     1508.23     1711.76     49.96 o 
  -3   7  11      146.75      131.74     25.13 o 
  -2   7  11      125.38      119.95     16.85 o 
  -1   7  11        7.75       36.35     13.98 o 
   0   7  11      360.87      321.70     19.20 o 
   1   7  11      804.99      848.17     33.82 o 
   2   7  11       84.05       74.57     11.91 o 
   3   7  11      194.57      195.02     13.73 o 
   4   7  11      121.70      110.78     14.86 o 
   5   7  11      334.73      360.69     13.92 o 
   6   7  11      168.39      133.87     43.34 o 
   7   7  11      172.33      170.38     47.18 o 
   8   7  11      231.97      251.08     49.75 o 
   9   7  11      137.78       58.71     37.79 o 
  10   7  11        0.72       68.86     46.76 o 
  11   7  11       46.49       77.61     53.06 o 
  12   7  11        0.03        8.97     38.54 o 
 -13   8  11       57.59       46.48     33.88 o 
 -12   8  11        0.09      -24.63     35.48 o 
 -11   8  11        0.16       29.51     26.70 o 
 -10   8  11      240.08      234.44     38.68 o 
  -9   8  11      235.62      199.38     34.22 o 
  -8   8  11      566.68      588.26     47.04 o 
  -7   8  11        0.00      -17.09     54.07 o 
  -6   8  11        5.85       -5.96     27.12 o 
  -5   8  11       26.15       28.76     20.55 o 
  -4   8  11      670.68      731.41     33.56 o 
  -3   8  11        1.08      -13.59     16.27 o 
  -2   8  11        9.58        9.67     16.01 o 
  -1   8  11      131.96      128.94     24.91 o 
   0   8  11       14.89       -9.04     13.25 o 
   1   8  11      337.73      271.02     24.07 o 
   2   8  11      721.73      721.20     34.94 o 
   3   8  11       36.33       11.07     22.74 o 
   4   8  11       70.27       64.06     14.09 o 
   5   8  11      582.24      683.01     64.59 o 
   6   8  11      324.03      247.77     56.37 o 
   7   8  11      113.25       75.90     48.47 o 
   8   8  11      103.62       69.18     40.46 o 
   9   8  11       18.52       14.30     52.10 o 
  10   8  11        0.01        2.56     51.88 o 
  11   8  11       41.49       81.35     56.79 o 
 -12   9  11        0.36       60.42     53.70 o 
 -11   9  11       46.35       47.11     31.99 o 
 -10   9  11       16.93      -29.22     29.22 o 
  -9   9  11       22.95       -3.63     59.03 o 
  -8   9  11       12.04       -8.57     32.04 o 
  -7   9  11       32.39      -10.82     29.20 o 
  -6   9  11       33.10        4.86     20.92 o 
  -5   9  11       39.78       11.26     24.04 o 
  -4   9  11      179.31      157.37     31.17 o 
  -3   9  11      776.86      789.27    150.84 o 
  -2   9  11       57.33       71.56     27.44 o 
  -1   9  11      570.77      584.34     70.46 o 
   0   9  11        9.19        1.35     21.45 o 
   1   9  11      190.35      146.25     42.59 o 
   2   9  11        6.77       19.95     16.55 o 
   3   9  11       76.56      126.33     18.91 o 
   4   9  11        3.19      -48.68     48.68 o 
   5   9  11      355.41      312.25     60.42 o 
   6   9  11      262.85      233.15     60.32 o 
   7   9  11       12.49      120.31     43.13 o 
   8   9  11        1.47       22.20     37.90 o 
   9   9  11        0.19      -14.30     57.33 o 
  10   9  11       20.45      -31.17     44.09 o 
 -10  10  11       45.05       40.99     43.77 o 
  -9  10  11        1.85      -40.03     40.03 o 
  -8  10  11      124.79       99.67     33.78 o 
  -7  10  11        1.27       -0.65     22.72 o 
  -6  10  11        0.52      -14.87     90.58 o 
  -5  10  11       47.49       47.84     26.78 o 
  -4  10  11      200.87      233.23     31.25 o 
  -3  10  11        0.20      -36.72     36.72 o 
  -2  10  11        0.45       -2.68     17.73 o 
  -1  10  11       30.64       24.82     24.73 o 
   0  10  11        0.10      -22.81     36.14 o 
   1  10  11        3.68      -14.76     20.02 o 
   2  10  11        6.96       11.92     21.52 o 
   3  10  11       51.31       42.17     54.02 o 
   4  10  11        0.28       -2.67     34.16 o 
   5  10  11        3.33       27.54     40.67 o 
   6  10  11      193.12      140.06     49.75 o 
   7  10  11      242.51      219.59     65.33 o 
   8  10  11       10.22       31.28     65.23 o 
  -7  11  11       32.46       10.25     31.70 o 
  -6  11  11      233.95      216.71     67.68 o 
  -5  11  11      135.71      132.43     60.42 o 
  -4  11  11       21.43      -14.11     27.31 o 
  -3  11  11       12.11        4.05     36.56 o 
  -2  11  11       19.81       23.87     24.01 o 
  -1  11  11       32.28       29.30     29.04 o 
   0  11  11        4.13        6.52     18.17 o 
   1  11  11       26.67       33.42     33.63 o 
   2  11  11      233.32      144.01     46.22 o 
   3  11  11       10.85      -50.07     56.58 o 
   4  11  11        9.17       22.31     57.75 o 
   5  11  11        0.86      -11.85     57.65 o 
  -2  12  11        6.40        8.35     34.04 o 
  -1  12  11       90.46      108.67     65.76 o 
   0  12  11        6.24      102.70     43.98 o 
 -16   0  12      248.85      282.90     49.85 o 
 -14   0  12       28.22      100.78     40.57 o 
 -12   0  12       32.18       -2.46     37.47 o 
 -10   0  12      602.24      615.75     47.08 o 
  -8   0  12     1010.75     1186.35     79.90 o 
  -6   0  12     1203.95     1224.80     32.48 o 
  -4   0  12     1991.04     2102.32     67.65 o 
  -2   0  12     1181.36     1378.00     50.62 o 
   0   0  12     1491.35     1600.66    103.55 o 
   2   0  12      962.53      962.79     83.21 o 
   4   0  12      262.55      285.77     36.30 o 
   6   0  12       20.81       28.64     12.57 o 
   8   0  12      449.34      423.53     35.81 o 
  10   0  12      152.10      145.08     19.53 o 
  12   0  12      439.95      535.58     64.69 o 
  14   0  12      139.45       58.39     38.54 o 
 -17   1  12       12.42       -7.85     25.70 o 
 -16   1  12       31.62        4.45     25.24 o 
 -15   1  12        7.12        4.73     21.35 o 
 -14   1  12      195.74      242.55     29.15 o 
 -13   1  12       17.06       70.75     65.60 o 
 -12   1  12        5.68       50.17     35.60 o 
 -11   1  12      229.77      268.40     35.28 o 
 -10   1  12      361.56      329.31     31.43 o 
  -9   1  12      222.68      204.51     23.11 o 
  -8   1  12      231.33      209.70     18.87 o 
  -7   1  12      358.63      350.44     19.24 o 
  -6   1  12      365.79      346.60     19.16 o 
  -5   1  12       78.83       65.13     13.50 o 
  -4   1  12     1911.59     2077.71     42.39 o 
  -3   1  12      740.56      816.14     21.30 o 
  -2   1  12      321.79      307.50     17.64 o 
  -1   1  12      275.09      232.56     12.03 o 
   0   1  12        6.32        8.82      7.84 o 
   1   1  12      106.64      107.95      9.72 o 
   2   1  12     1476.79     1668.95     48.51 o 
   3   1  12      272.82      268.23     11.72 o 
   4   1  12      435.31      486.06     20.18 o 
   5   1  12       33.72       29.33      8.52 o 
   6   1  12        2.75       -6.17      6.17 o 
   7   1  12       80.98       75.82      8.67 o 
   8   1  12      195.20      187.17     21.68 o 
   9   1  12       32.34       14.29     10.92 o 
  10   1  12       85.63       60.51     13.38 o 
  11   1  12       44.15       38.69     17.40 o 
  12   1  12       62.15       44.67     18.28 o 
  13   1  12      424.46      506.07     46.12 o 
  14   1  12       15.05       52.28     26.93 o 
 -17   2  12        2.75       10.42     38.91 o 
 -16   2  12       14.43        2.42     24.15 o 
 -15   2  12       17.30       26.82     31.15 o 
 -14   2  12        7.57       -4.45     24.22 o 
 -13   2  12        1.02        7.26     24.01 o 
 -12   2  12        0.12      -19.23     21.92 o 
 -11   2  12      486.83      489.37     33.91 o 
 -10   2  12      255.68      225.15     13.73 o 
  -9   2  12     1841.71     1900.45    100.76 o 
  -8   2  12      490.38      502.11     46.75 o 
  -7   2  12     1693.36     1909.09     59.73 o 
  -6   2  12       85.17       73.95     12.79 o 
  -5   2  12        2.32        9.94     10.85 o 
  -4   2  12      281.63      273.88     27.34 o 
  -3   2  12       63.82       45.81     13.90 o 
  -2   2  12       10.35        6.10      7.06 o 
  -1   2  12      428.96      421.44     19.18 o 
   0   2  12      166.30      168.09     11.01 o 
   1   2  12      260.61      217.29     11.68 o 
   2   2  12      265.00      241.04     18.03 o 
   3   2  12      182.44      165.44     15.76 o 
   4   2  12     2410.79     2844.04     69.90 o 
   5   2  12      143.90      142.91     11.05 o 
   6   2  12     1030.36     1142.28     27.49 o 
   7   2  12      333.50      323.08     12.28 o 
   8   2  12      114.55      127.14     11.46 o 
   9   2  12       28.04       18.40      8.86 o 
  10   2  12       50.13       38.28     29.46 o 
  11   2  12       16.67       15.99     24.02 o 
  12   2  12       27.94      -20.56     20.56 o 
  13   2  12       58.17       50.68     27.75 o 
  14   2  12      212.80      260.47     41.54 o 
 -16   3  12        0.21      -25.51     25.51 o 
 -15   3  12       87.57      157.34     72.97 o 
 -14   3  12       10.25      -19.88     28.94 o 
 -13   3  12       32.74       49.97     20.29 o 
 -12   3  12      136.68      119.91     25.21 o 
 -11   3  12       46.01        6.29     14.08 o 
 -10   3  12     3603.87     4117.34    175.39 o 
  -9   3  12      628.26      656.44     40.11 o 
  -8   3  12     1302.17     1351.41    113.24 o 
  -7   3  12      786.99      832.15     33.06 o 
  -6   3  12     2755.48     2955.55     91.97 o 
  -5   3  12       16.29       -8.93     14.65 o 
  -4   3  12       51.80       69.31     12.35 o 
  -3   3  12      331.33      307.20     21.29 o 
  -2   3  12        8.73      -10.60     10.60 o 
  -1   3  12      275.70      216.23     15.06 o 
   0   3  12      392.24      404.48     24.09 o 
   1   3  12       57.57       38.69     10.77 o 
   2   3  12        2.57       -1.53      8.16 o 
   3   3  12      211.96      241.61     11.57 o 
   4   3  12      362.22      353.84     13.69 o 
   5   3  12      432.43      440.75     34.40 o 
   6   3  12       27.22       14.95      7.32 o 
   7   3  12      942.32     1006.55     25.39 o 
   8   3  12       97.32       69.90     19.74 o 
   9   3  12        5.26       -5.77     20.25 o 
  10   3  12       32.63       39.93     42.49 o 
  11   3  12        0.13      -19.43     43.72 o 
  12   3  12      138.50      155.75     31.04 o 
  13   3  12        7.79        5.01     22.69 o 
  14   3  12       81.80      104.51     54.23 o 
 -16   4  12        0.80       23.71     27.43 o 
 -15   4  12      122.30      168.80     89.78 o 
 -14   4  12       18.15        2.20     24.66 o 
 -13   4  12       45.35       20.58     24.59 o 
 -12   4  12       66.19       43.60     24.31 o 
 -11   4  12       16.25       22.44     18.66 o 
 -10   4  12        1.78       24.24     25.72 o 
  -9   4  12     2084.88     2392.30     84.10 o 
  -8   4  12       44.32       46.53     20.28 o 
  -7   4  12     2463.15     2612.49    149.83 o 
  -6   4  12      117.37       81.42     16.15 o 
  -5   4  12       50.91       44.35     14.16 o 
  -4   4  12      837.87      830.95     28.77 o 
  -3   4  12     2811.88     3042.95     81.93 o 
  -2   4  12       48.31       34.07     10.52 o 
  -1   4  12      281.86      249.02     30.57 o 
   0   4  12     1199.05     1322.89     35.24 o 
   1   4  12       21.28       -3.39      7.88 o 
   2   4  12        4.81       -9.17      9.17 o 
   3   4  12      586.28      610.29     21.84 o 
   4   4  12     1138.35     1258.69     31.50 o 
   5   4  12      421.61      454.61     27.40 o 
   6   4  12       41.73       38.59      6.89 o 
   7   4  12      194.05      195.25     29.25 o 
   8   4  12      931.34     1075.43     73.55 o 
   9   4  12      121.85       55.73     30.53 o 
  10   4  12       62.78       38.43     33.09 o 
  11   4  12       59.71       69.92     39.61 o 
  12   4  12        7.14       41.95     36.72 o 
  13   4  12        9.00       30.00     37.79 o 
  14   4  12        9.29        5.12     45.26 o 
 -15   5  12      249.54      313.28     38.61 o 
 -14   5  12        0.61       13.81     26.46 o 
 -13   5  12        0.01       -8.39     34.16 o 
 -12   5  12       43.68       36.57     22.08 o 
 -11   5  12      239.61      211.29     31.55 o 
 -10   5  12        0.38      -17.10     18.60 o 
  -9   5  12      103.44       65.68     21.35 o 
  -8   5  12      652.59      708.96     40.59 o 
  -7   5  12       29.94       37.76     23.61 o 
  -6   5  12       73.17       45.32     17.05 o 
  -5   5  12      428.13      442.21     32.37 o 
  -4   5  12      504.41      490.73     32.81 o 
  -3   5  12     2720.31     3083.59     80.92 o 
  -2   5  12     1235.16     1388.76     42.79 o 
  -1   5  12     1301.62     1460.80     53.42 o 
   0   5  12      177.51      174.48     13.32 o 
   1   5  12     1457.29     1557.80     41.12 o 
   2   5  12      116.78      174.48     29.53 o 
   3   5  12      180.15      209.44     17.83 o 
   4   5  12       19.73        2.07      7.58 o 
   5   5  12     1953.07     2165.83     53.61 o 
   6   5  12     1090.27     1362.17     89.35 o 
   7   5  12      347.25      347.16     50.39 o 
   8   5  12        0.14       14.52     26.47 o 
   9   5  12        1.44        7.90     26.47 o 
  10   5  12        0.56       36.94     38.22 o 
  11   5  12        5.88      -11.85     38.11 o 
  12   5  12       42.24       24.87     32.67 o 
  13   5  12        2.96       -6.51     45.48 o 
 -15   6  12       38.19       86.04     41.10 o 
 -14   6  12      145.01      135.67     40.03 o 
 -13   6  12      178.64      222.26     34.56 o 
 -12   6  12        0.54      -10.72     26.10 o 
 -11   6  12      318.94      365.34     36.01 o 
 -10   6  12        6.04      -10.89     24.70 o 
  -9   6  12      606.66      714.91     28.47 o 
  -8   6  12      996.30     1112.21     39.47 o 
  -7   6  12        8.92      -14.96     14.96 o 
  -6   6  12      199.03      155.91     28.60 o 
  -5   6  12      117.12      119.33     14.53 o 
  -4   6  12      786.56      919.40     30.86 o 
  -3   6  12      229.52      235.30     15.88 o 
  -2   6  12       18.99        8.68     10.55 o 
  -1   6  12       90.63       72.42     13.38 o 
   0   6  12       91.62       82.64     13.19 o 
   1   6  12       46.95       29.12      9.89 o 
   2   6  12        2.38        7.87     11.20 o 
   3   6  12       50.69       42.79     11.90 o 
   4   6  12      329.62      321.18     22.46 o 
   5   6  12      272.76      270.91     14.95 o 
   6   6  12      189.71      193.12     35.76 o 
   7   6  12       41.94       37.04     27.76 o 
   8   6  12      289.23      299.87     50.28 o 
   9   6  12      173.20      196.53     48.89 o 
  10   6  12       52.50       85.51     46.01 o 
  11   6  12       18.86      -32.77     45.90 o 
  12   6  12       72.90       36.51     45.58 o 
 -14   7  12       72.56      125.54     44.41 o 
 -13   7  12       38.78       40.12     37.43 o 
 -12   7  12       60.72       77.60     29.81 o 
 -11   7  12        0.50      -21.70     21.70 o 
 -10   7  12        0.49       -6.71     31.91 o 
  -9   7  12       14.20        3.51     23.45 o 
  -8   7  12      155.12      161.43     34.34 o 
  -7   7  12      440.78      389.42     24.95 o 
  -6   7  12      299.41      272.19     33.79 o 
  -5   7  12      226.26      219.86     62.54 o 
  -4   7  12      117.77      115.37     17.70 o 
  -3   7  12        3.14        6.64     11.72 o 
  -2   7  12        6.17        4.63     13.73 o 
  -1   7  12       14.51       18.24     11.97 o 
   0   7  12      196.48      213.65     16.03 o 
   1   7  12      154.97      176.87     17.64 o 
   2   7  12        1.89        9.05     11.19 o 
   3   7  12      137.22      119.94     12.54 o 
   4   7  12      440.06      440.15     18.94 o 
   5   7  12      104.55      131.83     10.39 o 
   6   7  12      176.87      124.05     43.56 o 
   7   7  12      251.12      160.98     50.17 o 
   8   7  12       82.98       65.97     35.66 o 
   9   7  12       26.38       17.08     48.68 o 
  10   7  12        3.39       21.03     49.85 o 
  11   7  12       46.19      -16.97     49.75 o 
 -12   8  12       95.83      130.10     40.38 o 
 -11   8  12        0.92      -32.19     32.19 o 
 -10   8  12       12.25       34.38     23.37 o 
  -9   8  12        9.18       14.54     31.81 o 
  -8   8  12        6.84       -1.73     22.16 o 
  -7   8  12      393.47      405.03     38.35 o 
  -6   8  12       61.91       61.45     16.91 o 
  -5   8  12      187.27      147.10     19.80 o 
  -4   8  12       21.18       -9.50     40.89 o 
  -3   8  12        0.60       -0.11     18.94 o 
  -2   8  12       93.40       88.55     16.59 o 
  -1   8  12        0.31       15.82     19.46 o 
   0   8  12       33.21       34.65     15.18 o 
   1   8  12      633.42      743.96     43.10 o 
   2   8  12       37.41       44.35     13.50 o 
   3   8  12      305.78      392.53     55.62 o 
   4   8  12      241.92      248.09     55.41 o 
   5   8  12       42.00       30.32     47.51 o 
   6   8  12       35.12       57.97     47.51 o 
   7   8  12      132.22      113.27     50.07 o 
   8   8  12       18.92       -3.95     35.55 o 
   9   8  12        0.04       -9.18     51.24 o 
  10   8  12      112.12      128.53     59.03 o 
 -11   9  12      162.63      168.62     37.50 o 
 -10   9  12      683.25      696.17     51.96 o 
  -9   9  12       23.93       30.56     36.30 o 
  -8   9  12      207.61      168.03     33.65 o 
  -7   9  12        0.01       16.63     42.86 o 
  -6   9  12       27.49       39.99     23.90 o 
  -5   9  12      102.83      150.63     41.10 o 
  -4   9  12       69.74       59.97     23.51 o 
  -3   9  12        7.51      -10.29     24.91 o 
  -2   9  12      247.92      167.18     56.58 o 
  -1   9  12       42.74        3.82     24.68 o 
   0   9  12      142.20      116.04     38.64 o 
   1   9  12      142.11      162.94     24.15 o 
   2   9  12      181.54      149.56     40.99 o 
   3   9  12       10.53       38.32     44.84 o 
   4   9  12       70.43        1.28     48.79 o 
   5   9  12       78.13       92.23     52.74 o 
   6   9  12       81.96       88.18     52.63 o 
   7   9  12        0.33       80.28     54.02 o 
   8   9  12        5.52       28.93     39.50 o 
   9   9  12      114.95      176.04     68.32 o 
  -9  10  12      151.71      139.27     39.22 o 
  -8  10  12      311.73      327.43     41.85 o 
  -7  10  12        1.80       13.80     24.41 o 
  -6  10  12       18.99        8.35     35.31 o 
  -5  10  12       44.36       77.00     32.67 o 
  -4  10  12       13.88      -20.46     31.24 o 
  -3  10  12       10.28       37.29     30.80 o 
  -2  10  12      390.80      475.15     66.99 o 
  -1  10  12       10.81       15.24     24.84 o 
   0  10  12      257.45      228.00     29.76 o 
   1  10  12        2.00       50.39     53.06 o 
   2  10  12        9.96       14.52     35.66 o 
   3  10  12        3.40        5.23     39.61 o 
   4  10  12        8.13       14.52     57.97 o 
   5  10  12       19.56       76.33     57.86 o 
   6  10  12        8.39      -30.21     52.63 o 
   7  10  12       27.35       76.33     49.96 o 
  -6  11  12        9.70      -36.78     36.78 o 
  -5  11  12       31.33       11.08     50.81 o 
  -4  11  12        3.89       42.94     29.32 o 
  -3  11  12       14.77       55.20     53.11 o 
  -2  11  12        0.14       -5.79     24.01 o 
  -1  11  12       42.82       48.50     37.26 o 
   0  11  12       14.59      -16.01     43.98 o 
   1  11  12        0.11      -22.52     59.68 o 
   2  11  12        6.02      -13.24     60.74 o 
   3  11  12        0.33       59.35     47.40 o 
   4  11  12       68.84       36.83     48.68 o 
 -15   0  13       25.33       62.24     45.16 o 
 -13   0  13        0.13       -8.65     27.22 o 
 -11   0  13        0.06       37.90     40.35 o 
  -9   0  13      359.52      320.37     45.05 o 
  -7   0  13      671.61      708.83     88.50 o 
  -5   0  13      375.70      357.15     16.90 o 
  -3   0  13       58.74       44.11     16.38 o 
  -1   0  13     4079.42     4533.92    202.67 o 
   1   0  13      124.82      132.10     17.06 o 
   3   0  13      377.82      330.92     37.74 o 
   5   0  13      475.53      417.42     25.05 o 
   7   0  13       49.06       42.07     12.64 o 
   9   0  13      100.52       39.78     12.48 o 
  11   0  13       97.45       84.76     18.70 o 
  13   0  13       36.61        6.19     33.41 o 
 -16   1  13       27.07       29.15     36.12 o 
 -15   1  13       11.39       74.31     48.79 o 
 -14   1  13        7.38       29.65     31.31 o 
 -13   1  13       45.09       27.91     39.93 o 
 -12   1  13       15.71       13.70     23.66 o 
 -11   1  13        0.08       -1.62     57.43 o 
 -10   1  13        0.57      -25.19     25.19 o 
  -9   1  13     1071.49     1099.78     49.17 o 
  -8   1  13      961.79      929.76     64.04 o 
  -7   1  13       67.08       24.91     20.99 o 
  -6   1  13      150.86      117.92     14.17 o 
  -5   1  13      248.93      240.31     16.10 o 
  -4   1  13     1022.99     1035.97     26.12 o 
  -3   1  13       37.38       27.41      9.45 o 
  -2   1  13       46.56       21.31     15.53 o 
  -1   1  13      184.93      170.98     14.43 o 
   0   1  13     1284.28     1280.34     34.08 o 
   1   1  13      805.95      846.79     34.27 o 
   2   1  13       22.86       20.48     16.39 o 
   3   1  13      180.25      191.54     24.19 o 
   4   1  13     1451.71     1818.89     39.93 o 
   5   1  13      297.56      315.43     18.54 o 
   6   1  13     1027.99     1153.50     48.87 o 
   7   1  13       74.95       56.42      9.25 o 
   8   1  13       18.88        7.93     11.30 o 
   9   1  13       11.03      -10.22     10.22 o 
  10   1  13        2.93       -3.35     11.36 o 
  11   1  13       46.50       30.36     17.39 o 
  12   1  13        2.89       24.92     23.44 o 
  13   1  13       21.06       24.44     24.83 o 
  14   1  13       28.66       64.80     44.41 o 
 -16   2  13       53.86      110.39     29.31 o 
 -15   2  13       74.24      121.27     55.08 o 
 -14   2  13      119.95      177.27     26.65 o 
 -13   2  13        0.00      -22.58     22.58 o 
 -12   2  13        4.31       49.57     22.94 o 
 -11   2  13       14.56       49.87     26.71 o 
 -10   2  13        6.85       16.17     14.08 o 
  -9   2  13      571.25      568.63     22.27 o 
  -8   2  13       38.42       25.50     18.15 o 
  -7   2  13       10.01      -17.53     17.53 o 
  -6   2  13       15.34       -0.06     11.83 o 
  -5   2  13      468.44      392.29     28.37 o 
  -4   2  13        0.82       -0.56     13.27 o 
  -3   2  13       45.36       36.36     14.10 o 
  -2   2  13        4.11        2.75     15.16 o 
  -1   2  13      178.51      164.17     14.32 o 
   0   2  13      122.56       70.80     10.53 o 
   1   2  13      242.73      240.42     13.76 o 
   2   2  13      927.79     1005.29     29.99 o 
   3   2  13      252.22      267.00     13.36 o 
   4   2  13     1522.90     1684.46     37.21 o 
   5   2  13      723.85      755.15     32.80 o 
   6   2  13      279.56      251.87     18.35 o 
   7   2  13      810.45      849.66     22.99 o 
   8   2  13       25.78       -6.47     10.09 o 
   9   2  13        5.39       13.21      9.83 o 
  10   2  13       20.14       34.52     21.52 o 
  11   2  13      108.88      103.76     26.85 o 
  12   2  13       25.55       28.51     34.00 o 
  13   2  13        8.04       29.39     29.50 o 
 -16   3  13        0.45      -34.72     34.72 o 
 -15   3  13       32.99       -9.79     24.67 o 
 -14   3  13       50.73       35.09     27.50 o 
 -13   3  13       29.89       86.90     36.35 o 
 -12   3  13       16.95       55.19     23.04 o 
 -11   3  13      138.19      134.80     25.57 o 
 -10   3  13       18.38      -16.51     23.86 o 
  -9   3  13     2067.99     2177.05     82.21 o 
  -8   3  13        0.49      -11.25     19.11 o 
  -7   3  13     1662.00     1627.75     52.32 o 
  -6   3  13      501.89      508.53     23.29 o 
  -5   3  13      316.00      301.70     22.64 o 
  -4   3  13      127.44      148.76     16.10 o 
  -3   3  13      547.62      563.86     27.37 o 
  -2   3  13        7.25        8.02     16.23 o 
  -1   3  13     4375.29     4990.59    105.63 o 
   0   3  13      451.28      420.47     20.44 o 
   1   3  13      257.39      250.66     17.37 o 
   2   3  13       86.49       66.62     11.40 o 
   3   3  13      105.00       74.07     10.21 o 
   4   3  13       98.40      108.95     10.69 o 
   5   3  13      146.97      141.82     10.92 o 
   6   3  13      436.49      497.41     26.61 o 
   7   3  13      581.49      620.83     28.51 o 
   8   3  13      321.23      335.66     15.11 o 
   9   3  13       71.91       52.37     23.05 o 
  10   3  13        0.37      -17.89     26.67 o 
  11   3  13        5.76       21.57     23.31 o 
  12   3  13        0.07       35.52     30.25 o 
  13   3  13       22.31       39.59     55.51 o 
 -15   4  13      306.33      354.58     42.03 o 
 -14   4  13       14.68       75.23     35.40 o 
 -13   4  13        2.17      -23.86     25.83 o 
 -12   4  13      263.29      254.55     31.20 o 
 -11   4  13        0.70      -22.54     22.54 o 
 -10   4  13       24.09       36.00     25.19 o 
  -9   4  13      107.72       82.59     35.12 o 
  -8   4  13     1358.70     1553.92     66.59 o 
  -7   4  13        0.38        9.85     19.72 o 
  -6   4  13      614.96      623.73     40.77 o 
  -5   4  13      152.95      141.86     15.78 o 
  -4   4  13      645.23      646.84     30.86 o 
  -3   4  13       30.84       31.38     13.71 o 
  -2   4  13     4251.26     5083.86    109.11 o 
  -1   4  13     1580.97     1907.18     47.52 o 
   0   4  13      535.49      589.35     22.49 o 
   1   4  13       64.68       28.21     10.87 o 
   2   4  13      137.25      127.09     13.59 o 
   3   4  13      352.44      349.11     22.33 o 
   4   4  13      131.51      129.62     11.31 o 
   5   4  13      972.00      990.09     39.55 o 
   6   4  13      105.47       96.20     10.14 o 
   7   4  13      334.71      360.40     45.48 o 
   9   4  13       31.94      -12.06     34.80 o 
  10   4  13      403.64      391.57     54.98 o 
  11   4  13        0.07       21.35     35.98 o 
  12   4  13        2.98       45.16     42.49 o 
  13   4  13        6.39       -1.28     42.27 o 
 -15   5  13        0.01       -9.44     46.12 o 
 -14   5  13       19.64       22.32     25.76 o 
 -13   5  13        8.71       41.78     28.77 o 
 -12   5  13      115.71      125.08     27.45 o 
 -11   5  13       12.40       27.41     23.84 o 
 -10   5  13        9.50        7.07     20.90 o 
  -9   5  13      297.28      324.00     49.75 o 
  -8   5  13       12.99      -25.94     25.94 o 
  -7   5  13        2.64       22.60     20.70 o 
  -6   5  13       79.13      119.47     22.65 o 
  -5   5  13       52.13       81.55     18.18 o 
  -4   5  13      494.23      455.21     25.83 o 
  -3   5  13      284.21      289.10     22.69 o 
  -2   5  13      983.61     1135.17     34.90 o 
  -1   5  13      479.82      446.04     21.74 o 
   0   5  13     1251.76     1438.38     40.75 o 
   1   5  13      157.28      179.76     21.61 o 
   2   5  13     2437.64     2912.99     73.53 o 
   3   5  13       14.65       20.20     12.93 o 
   4   5  13       20.84       -4.68     17.11 o 
   5   5  13      250.58      248.16     19.51 o 
   6   5  13      418.36      413.78     45.37 o 
   7   5  13      123.34      109.32     30.64 o 
   8   5  13        0.57       19.96     38.64 o 
  10   5  13       34.99       -1.28     27.97 o 
  11   5  13        3.48      -43.88     43.88 o 
  12   5  13       18.77      -27.76     45.05 o 
 -14   6  13        3.35        0.09     31.73 o 
 -13   6  13       11.06      -23.31     34.11 o 
 -12   6  13      112.52      111.44     46.28 o 
 -11   6  13      233.54      281.10     51.83 o 
 -10   6  13       16.16      -32.49     40.83 o 
  -9   6  13      346.22      403.82     30.70 o 
  -8   6  13      100.46       85.42     39.66 o 
  -7   6  13      106.26       97.51     30.26 o 
  -6   6  13      192.05      156.70     29.14 o 
  -5   6  13       68.45       69.67     13.06 o 
  -4   6  13       75.33       52.12     13.78 o 
  -3   6  13        0.05        2.30     11.77 o 
  -2   6  13       25.08       22.00     11.87 o 
  -1   6  13      452.45      480.06     23.04 o 
   0   6  13     1460.57     1577.68     51.01 o 
   1   6  13      102.74       86.80     31.98 o 
   2   6  13       10.91        5.01     11.69 o 
   3   6  13      269.15      249.75     17.01 o 
   4   6  13      363.54      352.63     16.93 o 
   5   6  13        8.58        3.84      9.17 o 
   6   6  13       33.80       -5.34     26.58 o 
   7   6  13       28.28      -23.91     29.25 o 
   8   6  13      113.13       83.91     42.59 o 
   9   6  13        1.53      -19.96     42.59 o 
  10   6  13       18.02       47.83     47.83 o 
  11   6  13        5.30      -33.09     33.09 o 
  12   6  13        0.01      -10.57     50.17 o 
 -13   7  13        0.07      -16.63     37.92 o 
 -12   7  13       49.55       56.75     32.32 o 
 -11   7  13        4.11       36.57     36.44 o 
 -10   7  13      211.48      188.42     56.90 o 
  -9   7  13       41.64       64.61     27.30 o 
  -8   7  13      118.53       94.42     35.34 o 
  -7   7  13        1.64      -16.37     27.68 o 
  -6   7  13       17.52       57.04     17.05 o 
  -5   7  13       39.68       34.93     17.62 o 
  -4   7  13       18.97       39.87     17.63 o 
  -3   7  13      177.30      186.15     18.34 o 
  -2   7  13      102.27      143.01     27.46 o 
  -1   7  13     1312.36     1534.15     47.60 o 
   0   7  13      524.91      617.40     26.40 o 
   1   7  13        1.21       16.16     17.28 o 
   2   7  13      172.08      163.30     15.93 o 
   3   7  13       69.81       29.05     11.05 o 
   4   7  13       43.34       56.39     22.69 o 
   5   7  13      154.47      121.91     45.05 o 
   6   7  13        6.49       15.91     43.77 o 
   7   7  13       95.02      122.13     49.11 o 
   9   7  13       50.41       46.54     46.54 o 
  10   7  13       31.77       61.06     38.43 o 
  11   7  13       36.44       74.09     60.85 o 
 -12   8  13        6.13       -6.77     51.30 o 
 -11   8  13       67.45       50.99     29.69 o 
 -10   8  13       17.18        4.77     27.63 o 
  -9   8  13       27.40       17.95     39.50 o 
  -8   8  13        3.16       32.44     31.57 o 
  -7   8  13       57.43       50.01     22.73 o 
  -6   8  13        0.41        0.97     21.51 o 
  -5   8  13      115.70       68.76     44.41 o 
  -4   8  13        0.16        0.07     63.79 o 
  -3   8  13        0.00       -6.85     24.15 o 
  -2   8  13      886.08      960.25     80.81 o 
  -1   8  13        0.28      -33.72     61.86 o 
   0   8  13      304.41      355.06     46.54 o 
   1   8  13        0.32       41.63     14.68 o 
   2   8  13      317.96      285.78     46.33 o 
   3   8  13        3.09       11.85     47.61 o 
   4   8  13      438.71      396.59     66.19 o 
   5   8  13      117.31       64.80     55.62 o 
   6   8  13       92.43       87.43     51.67 o 
   7   8  13        3.58       42.38     53.06 o 
   8   8  13       32.31       45.16     53.06 o 
   9   8  13      153.91      163.12     50.39 o 
 -10   9  13       17.28       17.41     32.01 o 
  -9   9  13      271.27      310.52     39.58 o 
  -8   9  13        2.18      -15.16     52.20 o 
  -7   9  13       76.44       -3.11     27.34 o 
  -6   9  13      131.53       92.94     47.67 o 
  -5   9  13      140.39      179.98     48.20 o 
  -4   9  13        4.52       18.46     24.50 o 
  -3   9  13      141.70      126.19     47.83 o 
  -2   9  13       11.09      -17.59     47.45 o 
  -1   9  13       14.46      -14.60     20.39 o 
   0   9  13       22.96       10.75     18.10 o 
   1   9  13      398.48      454.44     51.03 o 
   2   9  13        0.55       40.99     47.61 o 
   3   9  13      161.95      109.64     58.07 o 
   4   9  13       32.78       30.42     38.32 o 
   5   9  13       15.74       13.24     39.61 o 
   6   9  13       42.00       50.28     56.90 o 
   7   9  13        0.03       62.24     54.34 o 
   8   9  13       24.06        9.29     43.77 o 
  -8  10  13       19.48       46.37     29.82 o 
  -7  10  13       31.43       56.87     33.71 o 
  -6  10  13        2.95      -35.01     35.01 o 
  -5  10  13       23.11        6.64     42.22 o 
  -4  10  13        7.94      -54.34     54.34 o 
  -3  10  13        4.16      -27.09     31.14 o 
  -2  10  13      122.24      189.47     30.57 o 
  -1  10  13        2.25       11.06     24.39 o 
   0  10  13      119.19       51.73     26.20 o 
   1  10  13        0.00       -2.67     38.43 o 
   2  10  13        6.15        3.95     55.51 o 
   3  10  13       15.84        7.90     54.12 o 
   4  10  13        4.86       17.19     52.74 o 
   5  10  13       17.84       91.06     63.41 o 
   6  10  13       32.38       34.37     63.41 o 
  -5  11  13        0.79       -7.26     32.57 o 
  -4  11  13       36.33       55.48     31.28 o 
  -3  11  13        1.94      -14.94     35.44 o 
  -2  11  13       28.93       28.19     27.27 o 
  -1  11  13       37.62       51.99     43.98 o 
   0  11  13      170.71       66.40     66.40 o 
   1  11  13       36.05        6.62     44.94 o 
   2  11  13      100.35       54.12     42.27 o 
 -16   0  14        5.65       12.17     33.95 o 
 -14   0  14      105.00      139.10     51.67 o 
 -12   0  14      265.68      333.07     55.08 o 
 -10   0  14     1102.54     1094.76     69.07 o 
  -8   0  14     5107.14     5933.67    236.25 o 
  -6   0  14       42.74       18.51     13.77 o 
  -4   0  14       23.36       34.98     11.00 o 
  -2   0  14      620.31      611.44     33.15 o 
   0   0  14      116.60      110.77     20.30 o 
   2   0  14      753.48      913.72     38.44 o 
   4   0  14      296.16      256.66     31.39 o 
   6   0  14     2119.04     2436.77     88.22 o 
   8   0  14      195.10      191.29     18.21 o 
  10   0  14       72.41       41.19     41.21 o 
  12   0  14       30.08        3.74     48.25 o 
 -16   1  14        3.09       -2.40     28.75 o 
 -15   1  14       35.36       30.39     29.46 o 
 -14   1  14       56.70       59.89     24.76 o 
 -13   1  14       49.39       27.12     22.30 o 
 -12   1  14        4.59       12.79     42.70 o 
 -11   1  14      112.69       93.37     22.72 o 
 -10   1  14       18.65        3.26     18.46 o 
  -9   1  14      455.93      459.35     35.43 o 
  -8   1  14      575.38      546.69     34.90 o 
  -7   1  14       82.41       93.15     22.40 o 
  -6   1  14      584.27      577.65     24.17 o 
  -5   1  14       87.47       93.61     14.90 o 
  -4   1  14        5.27       -2.79     12.01 o 
  -3   1  14      205.34      183.90     12.57 o 
  -2   1  14     4094.37     4571.89     83.74 o 
  -1   1  14       74.96       65.57     10.90 o 
   0   1  14     1176.20     1228.09     29.91 o 
   1   1  14      595.13      722.31     23.50 o 
   2   1  14      279.53      279.83     13.87 o 
   3   1  14     1118.27     1305.88     31.60 o 
   4   1  14       88.68       47.63     17.73 o 
   5   1  14      887.36      988.07     35.94 o 
   6   1  14      932.80      969.97     29.69 o 
   7   1  14        0.31       -2.08     13.38 o 
   8   1  14        1.23       -3.94     13.98 o 
   9   1  14       74.41       60.13     14.05 o 
  10   1  14        4.14       -1.21     17.08 o 
  11   1  14        0.28       -2.62     24.14 o 
  12   1  14        7.69       34.46     35.66 o 
  13   1  14       42.68       27.02     50.49 o 
 -16   2  14        0.55        7.49     36.15 o 
 -15   2  14       22.08       40.27     29.61 o 
 -14   2  14       79.95      143.73     37.12 o 
 -13   2  14      116.09      106.36     27.92 o 
 -12   2  14      198.19      269.03     59.84 o 
 -11   2  14       36.42       19.00     23.48 o 
 -10   2  14       56.94       24.90     59.25 o 
  -9   2  14     1061.33      993.49     63.10 o 
  -8   2  14     1786.84     1883.01     71.11 o 
  -7   2  14       94.57       70.84     37.31 o 
  -6   2  14       23.79       15.78     13.26 o 
  -5   2  14      582.91      539.50     25.11 o 
  -4   2  14      385.17      350.05     20.89 o 
  -3   2  14      569.78      570.03     25.35 o 
  -2   2  14      159.94      158.55     15.65 o 
  -1   2  14      240.64      235.66     14.04 o 
   0   2  14       94.23       69.78     12.19 o 
   1   2  14      204.10      173.51     12.84 o 
   2   2  14     1686.15     1825.46     41.69 o 
   3   2  14      453.14      446.67     16.83 o 
   4   2  14     1345.03     1470.22     66.90 o 
   5   2  14     1064.01     1190.34     54.63 o 
   6   2  14     1806.96     2059.24     45.84 o 
   7   2  14       41.09       40.44     13.79 o 
   8   2  14       37.17       37.57     13.11 o 
   9   2  14       47.50       40.05     23.97 o 
  10   2  14        6.12        9.38     28.13 o 
  11   2  14       12.46       24.50     23.46 o 
  12   2  14       45.50       97.36     57.11 o 
  13   2  14       70.73       51.77     29.31 o 
 -15   3  14       46.13        2.17     36.51 o 
 -14   3  14        0.48       35.42     54.39 o 
 -13   3  14       32.28       73.20     71.26 o 
 -12   3  14       72.62      116.11     28.62 o 
 -11   3  14       38.21        4.95     20.15 o 
 -10   3  14       35.46       28.34     25.35 o 
  -9   3  14      362.14      305.17     33.98 o 
  -8   3  14      983.07     1000.33     52.04 o 
  -7   3  14        0.04      -14.22     15.80 o 
  -6   3  14      554.43      546.22     28.08 o 
  -5   3  14       48.82       36.63     13.24 o 
  -4   3  14      174.92      172.47     17.57 o 
  -3   3  14       64.63       52.54     15.31 o 
  -2   3  14      208.83      225.39     17.94 o 
  -1   3  14     3574.85     4135.01     90.17 o 
   0   3  14     1767.10     1858.22     49.05 o 
   1   3  14      403.37      351.86     17.24 o 
   2   3  14      350.78      410.77     17.69 o 
   3   3  14      286.88      292.90     22.49 o 
   4   3  14     2154.91     2478.06     53.09 o 
   5   3  14      269.81      245.43     12.72 o 
   6   3  14      281.45      288.33     14.26 o 
   7   3  14       21.17        9.22     24.42 o 
   8   3  14      235.94      268.74     28.50 o 
   9   3  14      102.63       97.00     23.40 o 
  10   3  14        1.87      -28.59     28.59 o 
  11   3  14        0.04       11.82     20.56 o 
  12   3  14       13.51       21.87     32.29 o 
 -15   4  14       56.74       17.85     41.58 o 
 -14   4  14       40.86       69.34     72.97 o 
 -13   4  14        2.24       21.99     37.04 o 
 -12   4  14        9.72       22.16     50.33 o 
 -11   4  14      122.01      199.90     61.28 o 
 -10   4  14      376.01      364.00     68.91 o 
  -9   4  14        6.51       10.27     18.15 o 
  -8   4  14       90.61       50.56     40.78 o 
  -7   4  14      933.28     1000.09     49.28 o 
  -6   4  14        0.06       -7.99     19.32 o 
  -5   4  14      536.85      488.14     27.69 o 
  -4   4  14       17.31        3.84     16.22 o 
  -3   4  14      315.17      271.83     20.74 o 
  -2   4  14     1829.23     1952.24     50.62 o 
  -1   4  14      292.74      261.90     19.17 o 
   0   4  14      242.71      208.03     16.09 o 
   1   4  14      654.78      744.68     24.40 o 
   2   4  14      242.50      215.79     21.86 o 
   3   4  14      101.28       83.97     12.25 o 
   4   4  14     2444.85     2799.21     67.04 o 
   5   4  14      335.10      372.64     34.04 o 
   6   4  14        0.08        7.87     14.74 o 
   7   4  14       20.97      -26.80     34.91 o 
   8   4  14      303.51      267.63     51.13 o 
   9   4  14      601.21      615.75     63.63 o 
  10   4  14       16.12       67.36     40.46 o 
  11   4  14       19.88       40.35     43.13 o 
  12   4  14       60.27       88.61     33.63 o 
 -14   5  14       34.73      -12.99     37.09 o 
 -13   5  14       71.67      105.97     47.72 o 
 -12   5  14        0.02       13.17     26.28 o 
 -11   5  14        0.73       -9.95     31.61 o 
 -10   5  14        3.57      -31.44     53.48 o 
  -9   5  14        5.40       -4.65     23.44 o 
  -8   5  14        3.02      -20.92     20.92 o 
  -7   5  14      202.86      244.13     47.02 o 
  -6   5  14       76.33       82.06     38.80 o 
  -5   5  14       61.53       56.56     21.95 o 
  -4   5  14       27.39        2.32     17.73 o 
  -3   5  14     2696.49     2930.12     81.68 o 
  -2   5  14     1526.90     1725.97     55.34 o 
  -1   5  14      268.46      244.73     21.56 o 
   0   5  14        0.07      -10.34     10.34 o 
   1   5  14     2098.97     2390.10    105.25 o 
   2   5  14        5.52       -0.85     15.88 o 
   3   5  14     1139.02     1368.64     45.17 o 
   4   5  14      277.31      314.07     17.88 o 
   5   5  14       14.12       18.15      8.78 o 
   6   5  14       35.81       -5.34     34.69 o 
   7   5  14        3.09       14.73     36.19 o 
   8   5  14      330.59      291.33     51.13 o 
   9   5  14       26.40       88.71     44.41 o 
  10   5  14       17.78       51.13     44.41 o 
  11   5  14      157.54       63.09     33.63 o 
  12   5  14       27.91       88.29     50.92 o 
 -13   6  14       95.98       79.89     37.10 o 
 -12   6  14       24.42      -24.22     29.44 o 
 -11   6  14      230.87      186.56     34.75 o 
 -10   6  14      264.14      265.71     59.35 o 
  -9   6  14      370.87      356.89     38.08 o 
  -8   6  14      497.02      552.68     40.79 o 
  -7   6  14       90.67       84.47     39.29 o 
  -6   6  14        8.52       13.35     32.45 o 
  -5   6  14      136.13      131.46     22.55 o 
  -4   6  14       63.01       43.93     18.19 o 
  -3   6  14       11.17        0.72     26.74 o 
  -2   6  14       47.49       43.16     14.40 o 
  -1   6  14      604.35      517.47     28.01 o 
   0   6  14        0.43      -13.44     13.44 o 
   1   6  14       51.21       11.40     14.51 o 
   2   6  14       34.57       11.82     16.67 o 
   3   6  14       83.54       74.74     12.89 o 
   4   6  14      501.01      607.09     64.89 o 
   5   6  14        0.91      -42.59     42.59 o 
   6   6  14      667.82      629.42     61.60 o 
   8   6  14        5.09       -8.01     45.58 o 
   9   6  14       65.06      115.40     40.25 o 
  10   6  14        9.88       24.13     44.30 o 
  11   6  14        0.01        6.73     32.13 o 
 -12   7  14        2.41       31.54     29.05 o 
 -11   7  14        4.05       18.02     36.62 o 
 -10   7  14      185.92      196.81     32.30 o 
  -9   7  14       24.17       50.54     34.53 o 
  -8   7  14        0.42       13.54     25.78 o 
  -7   7  14      207.92      222.49     32.82 o 
  -6   7  14        8.74       22.37     38.11 o 
  -5   7  14       27.99       39.57     18.42 o 
  -4   7  14       28.02       18.56     19.21 o 
  -3   7  14      274.45      283.21     25.90 o 
  -2   7  14      128.63       99.46     23.14 o 
  -1   7  14      924.52     1056.75     42.45 o 
   0   7  14      114.72       98.62     19.73 o 
   1   7  14       28.12       14.72     15.58 o 
   2   7  14        3.29       15.03     18.27 o 
   3   7  14      169.34      161.29     30.74 o 
   4   7  14       10.78       94.05     45.05 o 
   5   7  14      261.39      292.18     54.55 o 
   6   7  14      108.14       70.56     53.27 o 
   7   7  14       48.05       -4.06     48.04 o 
   8   7  14        5.21       22.74     33.41 o 
   9   7  14        1.94      -50.92     50.92 o 
  10   7  14        0.51      -38.86     38.86 o 
 -11   8  14       18.33       11.48     62.24 o 
 -10   8  14       35.00       23.61     31.01 o 
  -9   8  14      100.97      141.27    100.99 o 
  -8   8  14       24.46        4.35     48.95 o 
  -7   8  14      211.32      213.90     80.44 o 
  -6   8  14       59.89        6.63     30.90 o 
  -5   8  14        8.12       63.73     54.23 o 
  -4   8  14        3.66        0.70     39.87 o 
  -3   8  14       64.66       53.26     34.75 o 
  -2   8  14      527.33      535.52     38.66 o 
  -1   8  14       45.94       14.70     22.17 o 
   0   8  14       76.01       41.37     27.38 o 
   1   8  14       19.85       -0.92     21.03 o 
   2   8  14       52.77       33.46     19.30 o 
   3   8  14      153.90      186.39     55.51 o 
   4   8  14        3.17       31.81     33.09 o 
   5   8  14      201.78      147.32     45.16 o 
   6   8  14       31.44       65.23     39.93 o 
   7   8  14        1.41       -1.28     56.05 o 
   8   8  14       80.93      133.66     61.49 o 
   9   8  14       25.02       42.81     38.75 o 
  -9   9  14       40.24       20.17     52.58 o 
  -8   9  14        7.00       11.13     29.00 o 
  -7   9  14        2.78       14.87     26.75 o 
  -6   9  14        1.10       44.20     25.73 o 
  -5   9  14       40.48       30.14     29.05 o 
  -4   9  14       18.86       43.50     23.50 o 
  -3   9  14      210.77      164.65     32.27 o 
  -2   9  14        8.11      -28.04     28.04 o 
  -1   9  14      333.53      378.51     41.10 o 
   0   9  14       13.25       19.86     37.04 o 
   1   9  14        1.82      -11.85     48.89 o 
   2   9  14      194.31      233.68     48.89 o 
   3   9  14        0.72      -25.09     38.32 o 
   4   9  14      180.96      186.50     52.95 o 
   5   9  14      112.67      200.16     57.01 o 
   6   9  14       82.40       70.46     37.26 o 
   7   9  14       39.12       77.29     61.28 o 
  -7  10  14       95.06       39.23     40.46 o 
  -6  10  14        0.95        4.47     28.46 o 
  -5  10  14       15.17      -20.79     40.57 o 
  -4  10  14        0.44       -2.74     28.85 o 
  -3  10  14       78.39      123.19     31.51 o 
  -2  10  14      148.76      102.71     25.84 o 
  -1  10  14        3.59        1.73     28.33 o 
   0  10  14      155.64        0.00     63.52 o 
   1  10  14       42.59       71.31     56.79 o 
   2  10  14       16.46       -5.23     43.56 o 
   3  10  14      102.18      100.24     47.51 o 
   4  10  14       42.32      -29.04     40.99 o 
 -15   0  15      197.77      294.53     63.52 o 
 -13   0  15        1.49       69.60     33.52 o 
 -11   0  15      201.26      194.82     46.86 o 
  -9   0  15     2929.44     3078.77    164.08 o 
  -7   0  15      484.25      501.95     51.13 o 
  -5   0  15      519.38      471.85     35.63 o 
  -3   0  15       13.70       14.41     12.29 o 
  -1   0  15     6046.44     7365.46    261.39 o 
   1   0  15      174.94      197.03     21.54 o 
   3   0  15      771.53      873.36     39.66 o 
   5   0  15        1.13       -3.52     14.24 o 
   7   0  15      228.91      229.66     19.02 o 
   9   0  15        7.14       15.92     17.57 o 
  11   0  15        4.85       23.59     33.52 o 
 -15   1  15       74.53       93.42     33.09 o 
 -14   1  15       52.00       74.01     36.61 o 
 -13   1  15       17.68       38.85     38.32 o 
 -12   1  15        2.35       -8.58     25.54 o 
 -11   1  15      230.66      299.64     33.22 o 
 -10   1  15       78.77       65.65     22.00 o 
  -9   1  15      150.28      165.87     26.66 o 
  -8   1  15      299.88      298.98     30.46 o 
  -7   1  15      180.69      116.85     24.35 o 
  -6   1  15      138.80      120.62     50.39 o 
  -5   1  15        5.78       -2.09     13.15 o 
  -4   1  15     1423.71     1438.64     55.48 o 
  -3   1  15      460.74      404.29     17.77 o 
  -2   1  15      256.05      259.19     15.03 o 
  -1   1  15      135.03      153.30     13.56 o 
   0   1  15       72.72       72.38     12.59 o 
   1   1  15        5.99        4.44      9.98 o 
   2   1  15       51.18       47.00     10.16 o 
   3   1  15     1080.65     1170.23     32.18 o 
   4   1  15        0.49       -0.90     10.81 o 
   5   1  15     2063.34     2335.28     73.68 o 
   6   1  15      585.74      638.87     22.10 o 
   7   1  15      166.10      145.81     23.21 o 
   8   1  15       12.48       -3.21     19.04 o 
   9   1  15      112.65      127.78     28.63 o 
  10   1  15        0.01       12.86     18.00 o 
  11   1  15       33.09       34.69     51.08 o 
  12   1  15        0.12      -18.86     30.05 o 
 -15   2  15       62.60       57.20     30.73 o 
 -14   2  15        4.08        2.50     34.16 o 
 -13   2  15       14.82       31.26     33.91 o 
 -12   2  15        9.53       36.29     28.29 o 
 -11   2  15        1.43      -29.53     29.53 o 
 -10   2  15       41.95       85.89     25.00 o 
  -9   2  15       49.62       55.90     28.65 o 
  -8   2  15      733.72      826.88     47.21 o 
  -7   2  15     2459.21     2756.84    101.41 o 
  -6   2  15      641.11      694.17     46.17 o 
  -5   2  15        9.03       18.15     15.82 o 
  -4   2  15      550.78      502.96     24.07 o 
  -3   2  15     4337.00     5117.12    133.53 o 
  -2   2  15       31.88       24.81     11.59 o 
  -1   2  15      336.36      325.58     16.37 o 
   0   2  15       66.32       33.90      9.58 o 
   1   2  15      684.23      709.73     35.46 o 
   2   2  15     1517.15     1655.68     44.98 o 
   3   2  15      692.60      791.36     24.41 o 
   4   2  15       69.44       61.78     15.00 o 
   5   2  15       45.46       30.98     12.90 o 
   6   2  15       65.90       44.07     11.10 o 
   7   2  15       11.96        8.45     13.62 o 
   8   2  15       27.52       41.68     21.18 o 
   9   2  15        4.56      -10.57     37.63 o 
  10   2  15        7.38       11.00     26.90 o 
  11   2  15       10.92       -4.02     25.11 o 
  12   2  15       41.17       49.19     39.82 o 
 -15   3  15        9.84       -3.21     40.35 o 
 -14   3  15       16.01       12.68     30.03 o 
 -13   3  15       85.35       37.69     26.12 o 
 -12   3  15      131.09      196.88     31.01 o 
 -11   3  15        3.31      -21.79     34.80 o 
 -10   3  15        6.32      -21.31     24.59 o 
  -9   3  15     1177.71     1126.18     54.29 o 
  -8   3  15       73.90       20.92     22.35 o 
  -7   3  15      416.80      391.03     35.78 o 
  -6   3  15       30.23       45.39     25.99 o 
  -5   3  15        8.10      -13.33     33.09 o 
  -4   3  15      160.31      191.14     22.30 o 
  -3   3  15       38.15       36.64     16.39 o 
  -2   3  15        5.56      -17.29     33.34 o 
  -1   3  15     2837.93     3086.58     75.90 o 
   0   3  15        0.00        7.06     12.05 o 
   1   3  15      208.66      205.20     19.83 o 
   2   3  15       68.22       41.94     14.75 o 
   3   3  15        0.00      -11.58     11.58 o 
   4   3  15      507.99      446.50     30.32 o 
   5   3  15      770.38      787.36     30.57 o 
   6   3  15      136.53      112.30     14.37 o 
   7   3  15        0.23       22.51     10.96 o 
   8   3  15       51.92       58.82     23.74 o 
   9   3  15      174.63      128.00     32.42 o 
  10   3  15        6.34        8.13     21.68 o 
  11   3  15       14.18      -14.79     31.07 o 
  12   3  15       87.30       85.94     48.89 o 
 -14   4  15      110.81       94.80     36.81 o 
 -13   4  15        0.72      -15.24     25.56 o 
 -12   4  15       93.58       65.26     26.36 o 
 -11   4  15       68.41       44.03     45.64 o 
 -10   4  15       68.49       94.42     40.67 o 
  -9   4  15        0.44      -23.74     28.60 o 
  -8   4  15      407.60      324.31     36.49 o 
  -7   4  15       89.92      103.77     23.12 o 
  -6   4  15       66.22       52.23     28.93 o 
  -5   4  15        1.64      -16.90     16.90 o 
  -4   4  15      159.21      141.23     20.81 o 
  -3   4  15       80.25       57.50     17.25 o 
  -2   4  15      159.85      137.04     18.75 o 
  -1   4  15     1874.94     2060.22     61.03 o 
   0   4  15       32.25       16.76     18.27 o 
   1   4  15      444.22      457.72     24.80 o 
   2   4  15      734.57      870.07     37.47 o 
   3   4  15      295.26      292.65     42.73 o 
   4   4  15      111.50      101.68     22.98 o 
   5   4  15       58.14       54.92     13.61 o 
   6   4  15      243.94      247.33     43.93 o 
   7   4  15        8.26      -14.84     26.90 o 
   8   4  15      212.84      169.10     46.01 o 
   9   4  15       44.91       35.23     42.06 o 
  10   4  15        0.86       -9.50     27.22 o 
  11   4  15        0.00       44.84     43.45 o 
 -14   5  15      213.08      222.05     64.91 o 
 -13   5  15       35.76      -11.85     55.08 o 
 -12   5  15       73.69       30.93     55.14 o 
 -11   5  15        2.71       36.14     28.27 o 
 -10   5  15       11.44      -24.82     25.07 o 
  -9   5  15       60.72       82.10     34.32 o 
  -8   5  15     1035.93     1365.33     81.08 o 
  -7   5  15      524.05      521.13     58.29 o 
  -6   5  15       94.15       93.46     33.09 o 
  -5   5  15       88.47       73.31     20.86 o 
  -4   5  15      749.05      725.03     59.83 o 
  -3   5  15      550.32      546.92     31.62 o 
  -2   5  15       36.42       44.25     15.51 o 
  -1   5  15       59.82       24.43     14.28 o 
   0   5  15       13.13       13.44     15.38 o 
   1   5  15       32.62       38.14     14.98 o 
   2   5  15      109.69      100.36     17.61 o 
   3   5  15       21.74        0.52     11.36 o 
   4   5  15       26.97       37.11     19.80 o 
   5   5  15      172.88      172.39     22.26 o 
   6   5  15      267.05      231.76     53.59 o 
   7   5  15       27.53       -8.11     43.02 o 
   8   5  15      272.98      306.60     54.12 o 
   9   5  15       30.47        4.06     32.56 o 
  10   5  15        0.73       44.73     48.79 o 
  11   5  15       66.36      -12.17     48.79 o 
 -13   6  15        0.99      -37.94     39.99 o 
 -12   6  15        3.77      -34.11     35.84 o 
 -11   6  15       26.80       38.96     26.10 o 
 -10   6  15      144.94      222.50     33.92 o 
  -9   6  15      415.28      399.85     43.15 o 
  -8   6  15        3.47      -11.54     25.54 o 
  -7   6  15        5.29       36.51     45.90 o 
  -6   6  15       58.22       71.99     45.42 o 
  -5   6  15        2.30        2.14     21.28 o 
  -4   6  15      227.12      196.87     27.72 o 
  -3   6  15      418.90      438.32     44.73 o 
  -2   6  15      361.44      343.84     38.80 o 
  -1   6  15      221.50      224.28     42.86 o 
   0   6  15        5.62       -8.93     17.74 o 
   1   6  15       72.67       97.08     17.74 o 
   2   6  15        6.07       24.78     17.41 o 
   3   6  15      453.34      521.28     58.39 o 
   4   6  15        4.10      -39.82     39.82 o 
   5   6  15      603.28      617.03     61.60 o 
   6   6  15      392.23      307.77     49.64 o 
   7   6  15        0.11       75.26     51.03 o 
   8   6  15       32.30       44.52     49.96 o 
   9   6  15      105.07      101.42     40.57 o 
  10   6  15       51.59      -12.17     51.46 o 
 -12   7  15        1.46       -5.06     32.65 o 
 -11   7  15       25.65      -22.97     34.80 o 
 -10   7  15        4.84      -36.54     36.54 o 
  -9   7  15      139.20       74.66     30.83 o 
  -8   7  15       21.38      -17.11     59.94 o 
  -7   7  15       86.54       74.62     40.67 o 
  -6   7  15      101.00       78.67     24.27 o 
  -5   7  15      141.07       89.51     34.32 o 
  -4   7  15       15.57        7.50     26.59 o 
  -3   7  15      301.08      281.46     33.68 o 
  -2   7  15      895.32     1004.44     77.18 o 
  -1   7  15       33.50       -6.12     29.52 o 
   0   7  15       54.76       58.94     27.17 o 
   1   7  15        0.48       42.39     22.15 o 
   2   7  15       42.98       18.30     16.99 o 
   3   7  15      379.87      419.11     60.96 o 
   4   7  15      492.41      454.88     67.79 o 
   5   7  15       26.28      -13.34     49.21 o 
   6   7  15       12.93       34.80     45.48 o 
   7   7  15      225.19      265.82     63.20 o 
   8   7  15       20.97        5.34     36.40 o 
   9   7  15       52.44       54.02     62.13 o 
 -10   8  15       18.19      -39.12     41.64 o 
  -9   8  15        9.02      -25.25     25.25 o 
  -8   8  15      102.36      126.37     36.40 o 
  -7   8  15       25.23       12.98     35.19 o 
  -6   8  15        1.00      -65.52     83.75 o 
  -5   8  15       19.94       48.91     24.98 o 
  -4   8  15        1.54      -10.02     25.94 o 
  -3   8  15        0.90        9.68     24.91 o 
  -2   8  15      181.62      162.96     29.91 o 
  -1   8  15      550.16      545.18     51.46 o 
   0   8  15      340.44      360.83     33.90 o 
   1   8  15       17.99       53.18     23.11 o 
   2   8  15      247.83      269.02     46.22 o 
   3   8  15        3.28       -5.23     38.32 o 
   4   8  15        1.82       39.71     50.39 o 
   5   8  15      105.01      147.64     42.59 o 
   6   8  15       33.73      -12.06     40.03 o 
   7   8  15       22.30        4.06     41.53 o 
  -8   9  15       29.10       31.77     33.75 o 
  -7   9  15       29.71       25.44     88.34 o 
  -6   9  15        9.85       50.72     31.45 o 
  -5   9  15      110.45       22.95     41.85 o 
  -4   9  15       51.93       59.03     42.91 o 
  -3   9  15       29.05       24.05     26.52 o 
  -2   9  15       49.08       68.26     26.76 o 
  -1   9  15        7.60       -0.98     24.91 o 
   0   9  15        4.50        3.66     19.66 o 
   1   9  15        0.16      -26.37     35.55 o 
   2   9  15       22.13       38.22     56.69 o 
   3   9  15        0.16       21.14     56.79 o 
   4   9  15        1.41       52.95     58.29 o 
   5   9  15       57.39      124.90     66.40 o 
   6   9  15      235.60      220.13     72.06 o 
  -5  10  15       77.13      119.41     40.62 o 
  -4  10  15       55.04       98.00     68.54 o 
  -3  10  15        4.69       37.30     25.27 o 
  -2  10  15       67.00       54.55     33.39 o 
  -1  10  15       82.25       -5.34     63.41 o 
   0  10  15       38.75       35.55     40.89 o 
   1  10  15       15.81       21.03     47.40 o 
   2  10  15      294.96      155.33     69.82 o 
 -14   0  16       41.48      -36.94     50.49 o 
 -12   0  16        0.84       33.84     33.84 o 
 -10   0  16      174.86      177.64     38.32 o 
  -8   0  16      161.65      175.40     44.20 o 
  -6   0  16      446.27      389.74     20.57 o 
  -4   0  16      515.32      599.26     67.31 o 
  -2   0  16     3065.44     3561.07     92.15 o 
   0   0  16     1462.90     1727.86     68.43 o 
   2   0  16     1176.74     1284.78     51.78 o 
   4   0  16      261.78      215.92     26.46 o 
   6   0  16       19.13       17.11     24.85 o 
   8   0  16      296.94      331.28     32.11 o 
  10   0  16       13.00       18.79     50.17 o 
 -15   1  16       48.61      106.11     60.69 o 
 -14   1  16        0.09       22.25     26.19 o 
 -13   1  16       43.53       52.66     38.48 o 
 -12   1  16        0.83       -6.29     25.15 o 
 -11   1  16       10.38      -22.80     22.80 o 
 -10   1  16      128.82      122.33     27.97 o 
  -9   1  16      185.31      165.09     26.72 o 
  -8   1  16        0.05      -27.49     27.97 o 
  -7   1  16        7.46       -1.83      9.46 o 
  -6   1  16      111.91      112.33     23.44 o 
  -5   1  16      181.61      122.59     22.00 o 
  -4   1  16       14.67      -11.70     11.70 o 
  -3   1  16     1317.06     1462.40     37.18 o 
  -2   1  16       73.51       66.87     12.48 o 
  -1   1  16      321.94      297.68     17.99 o 
   0   1  16     1357.12     1529.22     38.97 o 
   1   1  16      172.19      159.50     19.43 o 
   2   1  16       31.77       27.54     12.31 o 
   3   1  16        5.34        8.04     11.71 o 
   4   1  16      234.11      267.13     28.08 o 
   5   1  16       52.63       35.40     19.80 o 
   6   1  16      104.90      108.29     15.19 o 
   7   1  16        5.52      -13.81     14.59 o 
   8   1  16      172.11      145.61     18.41 o 
   9   1  16       28.60       76.03     28.67 o 
  10   1  16       14.61       38.02     34.04 o 
  11   1  16       20.35       83.95     67.20 o 
 -14   2  16       56.68       99.70     32.05 o 
 -13   2  16       10.53      -20.80     24.27 o 
 -12   2  16        9.82       -0.83     26.48 o 
 -11   2  16       37.14       25.54     26.28 o 
 -10   2  16       30.65        3.17     49.53 o 
  -9   2  16       74.74       72.73     39.55 o 
  -8   2  16       76.17       32.48     24.45 o 
  -7   2  16        8.42      -19.17     25.27 o 
  -6   2  16      326.27      350.59     30.08 o 
  -5   2  16     1085.94     1124.92     53.06 o 
  -4   2  16       10.83       -8.26     21.91 o 
  -3   2  16      275.72      279.24     32.65 o 
  -2   2  16     3207.72     3792.95    160.60 o 
  -1   2  16      875.67      924.45     27.04 o 
   0   2  16      206.20      217.11     16.15 o 
   1   2  16      856.44      943.21     29.16 o 
   2   2  16      152.15      160.63     16.29 o 
   3   2  16       77.93       67.70     18.55 o 
   4   2  16        6.93       18.20     12.04 o 
   5   2  16      235.11      238.07     16.68 o 
   6   2  16       15.30        8.52     11.20 o 
   7   2  16      167.19      138.16     29.39 o 
   8   2  16        0.00        1.77     28.29 o 
   9   2  16        2.04       20.14     23.76 o 
  10   2  16       29.58       49.00     26.04 o 
  11   2  16       11.53       -5.03     49.53 o 
 -14   3  16        0.01       -2.92     28.09 o 
 -13   3  16       14.57       26.93     29.27 o 
 -12   3  16        0.72      -25.29     48.31 o 
 -11   3  16        4.55       -9.77     28.40 o 
 -10   3  16        7.33       -0.57     21.21 o 
  -9   3  16       49.06       53.30     25.00 o 
  -8   3  16       90.79       91.50     25.55 o 
  -7   3  16      397.27      395.65     34.67 o 
  -6   3  16       64.54       26.35     22.29 o 
  -5   3  16        0.10      -22.99     28.93 o 
  -4   3  16      534.43      502.97     83.69 o 
  -3   3  16      206.78      221.48     28.13 o 
  -2   3  16     3385.22     4002.80    146.31 o 
  -1   3  16      523.14      525.06     28.53 o 
   0   3  16      220.01      253.96     33.89 o 
   1   3  16      514.86      493.98     22.89 o 
   2   3  16       62.92       70.93     12.68 o 
   3   3  16       36.86       65.94     13.16 o 
   4   3  16        0.44       11.53     13.36 o 
   5   3  16      321.77      348.90     31.49 o 
   6   3  16      342.81      348.35     22.18 o 
   7   3  16      155.25      155.84     27.64 o 
   8   3  16       15.10       21.06     27.55 o 
   9   3  16        0.13      -17.45     29.11 o 
  10   3  16        7.74       41.61     27.64 o 
  11   3  16       93.67      234.64     65.01 o 
 -14   4  16        0.57      -24.45     43.77 o 
 -13   4  16       80.00       41.42     32.57 o 
 -12   4  16       27.63       -0.56     29.91 o 
 -11   4  16       18.18       27.41     23.43 o 
 -10   4  16        9.79      -22.20     23.99 o 
  -9   4  16        0.24       11.32     20.45 o 
  -8   4  16       10.23       35.92     25.30 o 
  -7   4  16        0.15      -10.39     21.19 o 
  -6   4  16       93.36       90.90     30.58 o 
  -5   4  16        6.44      -20.36     20.36 o 
  -4   4  16        0.32       19.67     31.76 o 
  -3   4  16      367.10      312.60     66.93 o 
  -2   4  16       40.13       11.77     19.57 o 
  -1   4  16      579.13      541.86     28.97 o 
   0   4  16        4.99        3.73     15.60 o 
   1   4  16      190.66      189.43     30.56 o 
   2   4  16        5.45      -13.96     13.96 o 
   3   4  16        3.42      -12.34     13.71 o 
   4   4  16      111.33      152.00     17.63 o 
   5   4  16       81.34       64.12     15.14 o 
   6   4  16      350.07      340.54     45.90 o 
   7   4  16       13.95        0.00     27.12 o 
   8   4  16        0.12      -27.22     38.11 o 
   9   4  16       24.15      -31.39     39.61 o 
  10   4  16       18.65       39.71     45.16 o 
  11   4  16       89.14       52.10     38.32 o 
 -13   5  16       87.23      146.28     38.58 o 
 -12   5  16        7.58       35.43     25.85 o 
 -11   5  16        7.39      -15.71     24.00 o 
 -10   5  16       18.27       30.55     27.76 o 
  -9   5  16       32.07       20.26     28.74 o 
  -8   5  16      202.04      178.46     47.83 o 
  -7   5  16       42.25       18.84     24.66 o 
  -6   5  16        4.32      -27.39     27.39 o 
  -5   5  16      263.18      276.83     31.02 o 
  -4   5  16        0.67       -4.26     18.70 o 
  -3   5  16      303.07      287.20     27.34 o 
  -2   5  16      434.96      428.95     29.00 o 
  -1   5  16       69.16       57.51     18.15 o 
   0   5  16      896.69     1004.99     76.02 o 
   1   5  16       11.23      -17.96     17.96 o 
   2   5  16        2.67       12.80     13.89 o 
   3   5  16       18.50       -2.91     31.87 o 
   4   5  16       50.85       24.77     43.98 o 
   5   5  16        8.46      -40.14     40.14 o 
   6   5  16       21.03      -26.90     44.41 o 
   7   5  16       33.12        0.00     43.24 o 
   8   5  16        6.41      -14.95     43.45 o 
   9   5  16        0.11      -16.33     46.33 o 
  10   5  16        7.33       57.43     50.60 o 
 -12   6  16       23.86       21.11     41.10 o 
 -11   6  16       16.41      -14.24     37.20 o 
 -10   6  16       28.61      -32.99     32.99 o 
  -9   6  16      119.41      116.29     28.27 o 
  -8   6  16      241.67      267.45     32.47 o 
  -7   6  16       26.41       39.87     27.81 o 
  -6   6  16      587.30      529.78     69.82 o 
  -5   6  16      471.54      496.83     38.71 o 
  -4   6  16       74.91       95.31     26.37 o 
  -3   6  16      278.35      255.10     33.00 o 
  -2   6  16        2.99      -20.01     39.29 o 
  -1   6  16     1304.55     1539.97    142.94 o 
   0   6  16      109.34      172.81     26.52 o 
   1   6  16      131.65      111.78     22.08 o 
   2   6  16        2.88       14.41     47.72 o 
   3   6  16        2.88       37.04     43.66 o 
   4   6  16       55.41       38.54     33.20 o 
   5   6  16      168.49      106.86     37.36 o 
   6   6  16       57.03       21.46     33.63 o 
   7   6  16        3.34       87.75     49.96 o 
   8   6  16        5.27      -40.67     50.17 o 
   9   6  16        7.12        0.00     35.44 o 
 -11   7  16       71.54       79.89     41.26 o 
 -10   7  16        2.16      -20.47     26.96 o 
  -9   7  16       20.66        9.44     30.42 o 
  -8   7  16       47.14       -1.91     28.24 o 
  -7   7  16        5.77       15.70     33.13 o 
  -6   7  16      227.02      260.59     35.97 o 
  -5   7  16      251.16      246.10     34.12 o 
  -4   7  16      203.43      169.45     26.93 o 
  -3   7  16      137.51       97.66     50.17 o 
  -2   7  16        0.92       17.88     24.97 o 
  -1   7  16       59.40        2.08     25.54 o 
   0   7  16       45.18       29.37     24.07 o 
   1   7  16       67.73       50.05     27.92 o 
   2   7  16      507.51      539.23     38.75 o 
   3   7  16      110.74       73.98     52.84 o 
   4   7  16       57.11      -35.87     35.87 o 
   5   7  16       15.91       26.69     38.64 o 
   6   7  16        0.23        4.06     49.64 o 
   7   7  16       44.19       57.97     54.02 o 
   8   7  16       20.40       -6.83     35.23 o 
  -9   8  16        1.96      -38.06     38.06 o 
  -8   8  16       14.61      -30.83     37.49 o 
  -7   8  16      187.57      176.80     34.88 o 
  -6   8  16       10.41       23.86     43.66 o 
  -5   8  16       22.12       45.24     32.72 o 
  -4   8  16       43.95       48.32     27.25 o 
  -3   8  16        2.18       -3.81     20.18 o 
  -2   8  16       26.85       34.39     40.99 o 
  -1   8  16      318.83      344.42     35.68 o 
   0   8  16      367.34      341.50     65.76 o 
   1   8  16       40.24       42.06     36.83 o 
   2   8  16        5.56       17.08     52.63 o 
   3   8  16      175.72      174.22     59.46 o 
   4   8  16       28.57       -8.01     54.34 o 
   5   8  16       24.91      -35.98     55.94 o 
   6   8  16        0.25        5.34     60.32 o 
  -7   9  16        0.33      -33.47     39.28 o 
  -6   9  16       15.76      -22.32     29.72 o 
  -5   9  16        2.48       15.69     25.55 o 
  -4   9  16       59.18       17.56     30.31 o 
  -3   9  16       92.48       45.40     34.50 o 
  -2   9  16      152.78      108.25     58.07 o 
  -1   9  16       46.61      -53.91     53.91 o 
   0   9  16        9.05      -39.39     39.39 o 
   1   9  16        0.12      -26.26     53.80 o 
   2   9  16        0.01      -56.58     56.58 o 
   3   9  16       42.60       -1.28     43.56 o 
   4   9  16       65.66       52.95     45.05 o 
 -13   0  17       11.19       52.31     52.31 o 
 -11   0  17       38.31       30.42     48.15 o 
  -9   0  17      494.60      377.48     50.28 o 
  -7   0  17       95.77       71.95     32.67 o 
  -5   0  17       84.98       91.09     23.17 o 
  -3   0  17     1879.21     2031.91     77.77 o 
  -1   0  17     1133.75     1183.45     42.65 o 
   1   0  17     2436.02     3097.20     83.86 o 
   3   0  17       81.83       95.93     18.11 o 
   5   0  17      243.48      190.83     24.82 o 
   7   0  17      313.19      391.94     33.97 o 
   9   0  17      280.34      244.04     51.03 o 
  11   0  17       57.64       11.21     44.94 o 
 -14   1  17      122.48       92.00     33.91 o 
 -13   1  17        2.93        4.69     36.72 o 
 -12   1  17       24.23       32.82     34.60 o 
 -11   1  17       29.25       12.85     23.26 o 
 -10   1  17      403.60      400.80     38.06 o 
  -9   1  17      136.65       83.19     27.27 o 
  -8   1  17      182.63      166.35     40.46 o 
  -7   1  17        3.72        6.21     17.00 o 
  -6   1  17       17.91        9.83     12.00 o 
  -5   1  17      176.69      140.31     28.04 o 
  -4   1  17      616.44      658.55     50.17 o 
  -3   1  17      263.46      254.17     21.85 o 
  -2   1  17     1062.97     1172.92     40.14 o 
  -1   1  17     1155.55     1434.21     40.86 o 
   0   1  17        5.46       14.81     13.22 o 
   1   1  17       41.36       31.00     12.46 o 
   2   1  17      124.95      107.40     12.64 o 
   3   1  17      387.07      458.10     29.11 o 
   4   1  17       14.01       15.95     14.93 o 
   5   1  17      114.46      128.38     23.86 o 
   6   1  17      120.23      115.47     19.31 o 
   7   1  17      332.95      301.33     26.39 o 
   8   1  17        0.30        6.86     20.92 o 
   9   1  17        0.11       -9.00     35.24 o 
  10   1  17        8.01       -1.93     24.56 o 
 -14   2  17       56.44       38.95     29.68 o 
 -13   2  17       75.19      101.47     48.73 o 
 -12   2  17       31.22       42.67     31.82 o 
 -11   2  17       70.55       17.99     27.72 o 
 -10   2  17        5.69       12.47     31.92 o 
  -9   2  17       17.22        3.37     41.90 o 
  -8   2  17      137.58      114.74     23.80 o 
  -7   2  17       22.96        8.71     27.76 o 
  -6   2  17       20.19       10.98     39.02 o 
  -5   2  17       32.88       22.82     20.00 o 
  -4   2  17      536.44      471.16     33.15 o 
  -3   2  17       36.39       57.72     20.77 o 
  -2   2  17       13.02      -14.53     14.53 o 
  -1   2  17      100.37       73.74     15.48 o 
   0   2  17      218.58      194.04     28.74 o 
   1   2  17      214.59      182.71     16.00 o 
   2   2  17       63.80       54.84     14.40 o 
   3   2  17       14.44       17.70     15.21 o 
   4   2  17       47.72       43.34     13.39 o 
   5   2  17      102.40       39.78     26.56 o 
   6   2  17      566.43      594.69     33.57 o 
   7   2  17        0.04        5.63     24.38 o 
   8   2  17       44.83        6.67     25.33 o 
   9   2  17        2.47       -7.39     27.69 o 
  10   2  17        2.92      -14.41     41.95 o 
 -13   3  17        6.11       18.30     31.13 o 
 -12   3  17       18.43       28.14     26.34 o 
 -11   3  17       63.95       57.56     26.49 o 
 -10   3  17       51.20       57.01     34.21 o 
  -9   3  17        0.11       -6.76     28.76 o 
  -8   3  17       40.50       37.36     28.29 o 
  -7   3  17      198.91      202.14     43.56 o 
  -6   3  17      104.36       48.77     20.66 o 
  -5   3  17      170.13      155.63     24.89 o 
  -4   3  17       55.60        3.93     32.61 o 
  -3   3  17      358.09      336.75     33.36 o 
  -2   3  17      535.11      542.85     34.50 o 
  -1   3  17      213.89      219.72     21.01 o 
   0   3  17      388.51      347.08     25.86 o 
   1   3  17      261.07      281.87     21.12 o 
   2   3  17       44.89       40.76     16.48 o 
   3   3  17       19.33       12.49     14.87 o 
   4   3  17      188.05      155.46     28.97 o 
   5   3  17        3.98       13.84     16.91 o 
   6   3  17       12.79       31.26     27.94 o 
   7   3  17      125.48      117.25     32.24 o 
   8   3  17       11.01       13.99     34.64 o 
   9   3  17        0.10       -4.37     27.33 o 
  10   3  17        7.99       14.11     39.50 o 
 -13   4  17        4.62       15.77     27.66 o 
 -12   4  17       28.92       68.10     38.00 o 
 -11   4  17        0.18      -11.69     26.75 o 
 -10   4  17       38.12       34.03     26.68 o 
  -9   4  17        9.34       21.07     37.31 o 
  -8   4  17      132.05      163.67     30.36 o 
  -7   4  17       32.37       -6.37     23.08 o 
  -6   4  17       60.09       59.47     25.89 o 
  -5   4  17       23.17       17.48     24.64 o 
  -4   4  17       86.07       39.63     23.10 o 
  -3   4  17        0.67       -9.53     17.03 o 
  -2   4  17      341.99      383.15     34.05 o 
  -1   4  17      332.76      278.35     27.60 o 
   0   4  17      209.32      166.85     47.29 o 
   1   4  17       42.58       23.42     20.69 o 
   2   4  17      160.30      204.20     42.75 o 
   3   4  17        0.06        2.06     15.75 o 
   4   4  17        5.28       16.39     27.86 o 
   5   4  17      219.82      213.51     38.96 o 
   6   4  17        7.41       54.02     29.78 o 
   7   4  17       61.25       46.22     42.17 o 
   8   4  17        1.21      -11.00     45.16 o 
   9   4  17        2.40       -5.55     30.21 o 
  10   4  17       97.79      140.70     49.75 o 
 -12   5  17        1.00      -32.72     32.72 o 
 -11   5  17       24.65       30.92     29.28 o 
 -10   5  17        0.06      -27.90     27.90 o 
  -9   5  17       71.39       48.59     34.48 o 
  -8   5  17       21.26       24.05     39.71 o 
  -7   5  17      115.62      141.49     34.91 o 
  -6   5  17       10.75        1.23     22.97 o 
  -5   5  17       41.91       15.84     26.09 o 
  -4   5  17       84.51       65.63     22.72 o 
  -3   5  17       34.74       32.14     22.70 o 
  -2   5  17      737.38      807.30     47.94 o 
  -1   5  17        3.24       14.41     32.88 o 
   0   5  17      610.75      769.31     42.26 o 
   1   5  17      136.21      138.59     27.76 o 
   2   5  17       64.31        9.57     25.51 o 
   3   5  17       92.95      115.77     21.56 o 
   5   5  17       40.82      -10.68     48.25 o 
   6   5  17        1.16       45.90     52.63 o 
   7   5  17       12.78      -24.45     47.51 o 
   8   5  17       61.76       -2.78     35.55 o 
   9   5  17       11.11      -38.43     52.20 o 
 -11   6  17       69.16       47.66     34.37 o 
 -10   6  17       15.18       28.36     31.62 o 
  -9   6  17        5.34      -48.79     48.79 o 
  -8   6  17        6.39        7.52     40.19 o 
  -7   6  17       12.36        2.47     60.00 o 
  -6   6  17        0.35        0.44     22.14 o 
  -5   6  17       75.18       83.91     38.64 o 
  -4   6  17        0.48      -23.94     28.17 o 
  -3   6  17       64.93       51.37     29.42 o 
  -2   6  17      149.31      127.22     25.79 o 
  -1   6  17      126.84      130.58     29.29 o 
   0   6  17        0.25       -5.87     15.23 o 
   1   6  17       40.33       34.23     38.38 o 
   2   6  17        1.73      -31.60     34.27 o 
   3   6  17       13.48       37.04     33.09 o 
   4   6  17        3.71      -19.96     30.64 o 
   5   6  17       60.56       -5.34     34.80 o 
   6   6  17       29.11        2.67     39.07 o 
   7   6  17        5.86       35.34     55.62 o 
   8   6  17        4.64      -47.83     56.05 o 
 -10   7  17       85.43        2.01     49.16 o 
  -9   7  17        4.85       36.42     32.91 o 
  -8   7  17       92.93      150.46     69.39 o 
  -7   7  17       20.42       41.21     27.95 o 
  -6   7  17      122.34      184.90     62.98 o 
  -5   7  17       18.27       32.95     58.93 o 
  -4   7  17        2.24      -22.73     25.07 o 
  -3   7  17        8.68        6.12     22.39 o 
  -2   7  17      582.18      525.33     77.61 o 
  -1   7  17        2.99        6.13     23.01 o 
   0   7  17        0.01        6.63     25.96 o 
   1   7  17       75.62       13.13     55.08 o 
   2   7  17       29.84       18.36     34.16 o 
   3   7  17       27.83        3.95     35.66 o 
   4   7  17        9.72       35.87     37.15 o 
   5   7  17       90.30       40.14     40.14 o 
   6   7  17        4.53       17.51     41.74 o 
   7   7  17       32.68       74.62     62.34 o 
  -8   8  17        7.21       -2.02     31.74 o 
  -7   8  17       55.13       36.03     48.47 o 
  -6   8  17       23.22       51.10     37.23 o 
  -5   8  17        0.75        1.74     32.79 o 
  -4   8  17      297.13      257.51     45.42 o 
  -3   8  17       54.19       12.11     33.09 o 
  -2   8  17        1.53       -4.66     23.50 o 
  -1   8  17        4.44      -11.78     20.48 o 
   0   8  17        1.06       -6.51     39.29 o 
   1   8  17      117.55       28.82     51.03 o 
   2   8  17      248.35      140.59     63.09 o 
   3   8  17       39.14       -3.95     39.61 o 
   4   8  17       16.09       -8.01     39.82 o 
   5   8  17       22.14       41.42     62.77 o 
  -5   9  17       28.72       40.17     30.61 o 
  -4   9  17       46.01       23.78     55.51 o 
  -3   9  17       50.46       24.41     36.82 o 
  -2   9  17      547.94      603.54     48.66 o 
  -1   9  17      112.58       71.95     58.93 o 
   0   9  17      157.10       56.26     64.05 o 
   1   9  17       14.21       -9.18     44.52 o 
 -12   0  18       91.76       57.75     33.95 o 
 -10   0  18      190.30      269.55     47.29 o 
  -8   0  18      205.37      219.27     54.44 o 
  -6   0  18      370.44      302.34     20.63 o 
  -4   0  18     1115.18     1210.52     53.27 o 
  -2   0  18       93.82       38.23     21.14 o 
   0   0  18      567.15      648.19     38.65 o 
   2   0  18      329.71      306.09     30.36 o 
   4   0  18       70.06       72.58     23.04 o 
   6   0  18        0.33       -5.01     35.12 o 
   8   0  18       20.38       -6.41     36.08 o 
  10   0  18       68.89       48.04     56.90 o 
 -13   1  18       37.78       39.78     27.78 o 
 -12   1  18       35.02       43.83     38.41 o 
 -11   1  18       26.25       21.56     31.44 o 
 -10   1  18       83.98       62.72     32.89 o 
  -9   1  18      102.04       60.05     36.67 o 
  -8   1  18        2.66       11.57     25.22 o 
  -7   1  18        0.07       24.30     29.08 o 
  -6   1  18      121.89      138.17     16.21 o 
  -5   1  18      113.70       98.65     37.68 o 
  -4   1  18      158.27      136.66     22.52 o 
  -3   1  18       92.71       83.37     17.69 o 
  -2   1  18      282.44      293.99     37.14 o 
  -1   1  18       51.66       39.22     22.20 o 
   0   1  18        0.38       -1.24     13.21 o 
   1   1  18       56.66       53.82     19.70 o 
   2   1  18       51.87       18.39     18.47 o 
   3   1  18       41.74       28.52     16.03 o 
   4   1  18      104.77      113.49     26.62 o 
   5   1  18        0.00       -0.93     18.31 o 
   6   1  18        3.43       -8.48     18.08 o 
   7   1  18      197.33      197.57     25.67 o 
   8   1  18       15.78       21.87     22.42 o 
   9   1  18        1.79      -16.54     27.87 o 
  10   1  18        9.45        0.73     48.04 o 
 -13   2  18       10.21      -22.53     32.10 o 
 -12   2  18        0.18      -26.66     36.14 o 
 -11   2  18       50.60       92.60     33.90 o 
 -10   2  18      132.84      165.86     32.31 o 
  -9   2  18        3.49       -8.84     40.35 o 
  -8   2  18       59.61       78.97     27.33 o 
  -7   2  18      138.73       65.61     48.04 o 
  -6   2  18      414.31      340.33     33.68 o 
  -5   2  18      341.90      338.67     37.59 o 
  -4   2  18     1106.02     1270.22     63.48 o 
  -3   2  18       15.42      -19.04     21.98 o 
  -2   2  18      240.61      234.94     31.35 o 
  -1   2  18       18.28        6.38     15.97 o 
   0   2  18       48.52       56.48     19.88 o 
   1   2  18       37.16        9.19     19.74 o 
   2   2  18      103.79       90.26     15.06 o 
   3   2  18       14.95       21.71     15.51 o 
   4   2  18       25.49       -0.48     17.48 o 
   5   2  18      282.09      296.01     32.86 o 
   6   2  18        7.13      -20.59     20.59 o 
   7   2  18       89.81       94.92     33.07 o 
   8   2  18       70.64       42.74     27.80 o 
   9   2  18       50.45      -25.09     40.99 o 
 -12   3  18       11.50       33.11     31.39 o 
 -11   3  18      123.58      120.96     48.89 o 
 -10   3  18      146.65      138.94     38.60 o 
  -9   3  18       11.91        8.97     47.18 o 
  -8   3  18      178.29      166.21     30.52 o 
  -7   3  18        5.89       35.90     20.38 o 
  -6   3  18      143.53      118.16     29.07 o 
  -5   3  18      159.67      133.36     22.72 o 
  -4   3  18       19.49      -23.28     23.28 o 
  -3   3  18      115.50       42.00     28.07 o 
  -2   3  18        0.01       38.15     22.20 o 
  -1   3  18       90.36       35.14     21.78 o 
   0   3  18      140.74      103.34     31.81 o 
   1   3  18       43.80        8.89     17.50 o 
   2   3  18        9.54        9.47     22.33 o 
   3   3  18       24.17       -9.60     16.30 o 
   4   3  18       11.62       15.18     18.07 o 
   5   3  18        5.12       -5.92     33.84 o 
   6   3  18      131.45      112.60     34.43 o 
   7   3  18       17.10       20.40     27.02 o 
   8   3  18       10.12      -19.70     58.29 o 
   9   3  18        7.26      -24.98     33.73 o 
 -12   4  18       78.90       91.14     43.46 o 
 -11   4  18       47.64       65.10     39.39 o 
 -10   4  18       36.59       49.70     36.23 o 
  -9   4  18        3.42       30.39     33.01 o 
  -8   4  18       30.09        8.09     27.14 o 
  -7   4  18        5.63       52.29     27.41 o 
  -6   4  18       75.50       72.36     25.48 o 
  -5   4  18      199.96      196.01     30.08 o 
  -4   4  18        7.87       -1.34     23.40 o 
  -3   4  18        0.07      -12.57     22.87 o 
  -2   4  18      102.74       95.39     44.36 o 
  -1   4  18        2.00      -10.45     16.41 o 
   0   4  18        7.19       39.23     34.37 o 
   1   4  18        4.20       -1.77     22.85 o 
   2   4  18        3.55       29.11     18.85 o 
   3   4  18        2.88        0.86     17.64 o 
   4   4  18      173.72      175.40     53.59 o 
   5   4  18       29.67       48.57     41.85 o 
   6   4  18        3.81      -31.28     31.28 o 
   7   4  18       14.48      128.64     50.60 o 
   8   4  18       48.54      -37.15     46.86 o 
 -11   5  18        1.92       17.25     40.14 o 
 -10   5  18        8.55      -11.88     30.52 o 
  -9   5  18       55.93       -0.94     24.51 o 
  -8   5  18        0.03       -9.03     23.92 o 
  -7   5  18       18.99       58.97     27.97 o 
  -6   5  18       29.81       86.64     32.54 o 
  -5   5  18        3.09       10.04     59.41 o 
  -4   5  18        0.96        7.16     31.92 o 
  -3   5  18       21.46       23.21     27.48 o 
  -2   5  18       17.45       10.32     21.13 o 
  -1   5  18        2.88       -6.75     18.03 o 
   0   5  18       18.02       26.07     50.17 o 
   1   5  18       44.13       29.28     34.27 o 
   2   5  18        0.64       25.85     40.89 o 
   3   5  18        3.30       29.14     30.53 o 
   4   5  18        7.21        6.73     30.74 o 
   5   5  18        7.21      -36.30     36.30 o 
   6   5  18        3.89       67.79     51.46 o 
   7   5  18        5.06      -47.83     47.83 o 
   8   5  18        1.11      -12.38     35.76 o 
 -10   6  18       16.02        2.29     34.26 o 
  -9   6  18       15.51       49.97     68.11 o 
  -8   6  18       16.40       28.61     37.29 o 
  -7   6  18        5.45       10.54     28.43 o 
  -6   6  18       12.07       48.76     28.56 o 
  -5   6  18        8.76       11.09     46.92 o 
  -4   6  18       69.89      105.98     27.64 o 
  -3   6  18       57.03       16.86     22.56 o 
  -2   6  18        1.78        4.71     42.43 o 
  -1   6  18      119.07       89.70     29.25 o 
   0   6  18        0.83       -8.51     24.62 o 
   1   6  18        0.75      -11.54     19.68 o 
   2   6  18        2.97      -30.21     47.40 o 
   3   6  18        8.53       15.91     50.28 o 
   4   6  18       85.05       82.63     50.60 o 
   5   6  18      128.16       28.18     53.70 o 
   6   6  18       12.62       51.46     40.57 o 
   7   6  18        1.23       80.49     60.00 o 
  -8   7  18       63.24       52.53     31.07 o 
  -7   7  18       37.60       45.32     38.33 o 
  -6   7  18      196.60      211.89     41.27 o 
  -5   7  18       99.89      141.97     37.68 o 
  -4   7  18        3.93        5.51     28.72 o 
  -3   7  18       66.13       59.85     31.62 o 
  -2   7  18       83.01       77.86     27.56 o 
  -1   7  18       65.18       58.42     63.52 o 
   0   7  18        9.29      -21.14     22.78 o 
   1   7  18       17.82      -16.97     34.05 o 
   2   7  18       32.63       86.68     52.52 o 
   3   7  18        3.50       71.31     54.12 o 
   4   7  18       14.11       14.63     55.83 o 
   5   7  18        3.83      -37.58     61.70 o 
  -6   8  18        0.52       24.34     34.59 o 
  -5   8  18        3.34       10.57     64.91 o 
  -4   8  18       11.77       28.12     29.64 o 
  -3   8  18      147.43      122.81     31.39 o 
  -2   8  18        2.15      -11.74     40.46 o 
  -1   8  18       37.41       58.61     58.61 o 
   0   8  18       45.49       83.37     58.61 o 
   1   8  18       35.30       -5.23     40.46 o 
   2   8  18       87.05      -21.03     41.95 o 
   3   8  18       22.41       46.22     60.74 o 
 -11   0  19      147.90      215.21     58.29 o 
  -9   0  19      242.08      177.42     55.30 o 
  -7   0  19       22.71       32.56     45.69 o 
  -5   0  19       96.25       66.53     16.94 o 
  -3   0  19      726.18      676.53     37.96 o 
  -1   0  19      944.06     1048.38     52.01 o 
   1   0  19      402.35      443.97     35.22 o 
   3   0  19       51.66       27.85     27.28 o 
   5   0  19       26.13       18.43     28.82 o 
   7   0  19       35.14       58.93     53.70 o 
   9   0  19       48.52       -6.41     56.37 o 
 -12   1  19        5.33       17.24     38.65 o 
 -11   1  19        1.20      -25.51     25.51 o 
 -10   1  19       39.82       11.41     38.60 o 
  -9   1  19       25.71      -11.15     28.67 o 
  -8   1  19       52.48      105.34     29.81 o 
  -7   1  19      331.96      283.93     77.72 o 
  -6   1  19      176.45      206.53     38.80 o 
  -5   1  19       23.19       45.73     16.72 o 
  -4   1  19      528.89      572.95     27.21 o 
  -3   1  19      170.41      122.05     22.70 o 
  -2   1  19        1.48       18.37     18.58 o 
  -1   1  19       13.74       18.09     15.95 o 
   0   1  19      276.12      243.19     21.86 o 
   1   1  19       41.32        2.85     19.84 o 
   2   1  19      694.75      830.72     46.54 o 
   3   1  19      144.28      172.77     31.64 o 
   4   1  19        3.89       -7.75     19.38 o 
   5   1  19       14.64       42.18     17.55 o 
   6   1  19       55.33       58.93     24.58 o 
   7   1  19        0.16      -12.58     23.18 o 
   8   1  19       95.61      116.27     42.17 o 
   9   1  19        3.55       54.54     34.21 o 
 -12   2  19       30.75       74.11     32.76 o 
 -11   2  19        0.96       18.75     38.84 o 
 -10   2  19       23.65       60.00     41.74 o 
  -9   2  19        2.73        7.90     28.06 o 
  -8   2  19       26.35      -19.95     35.98 o 
  -7   2  19        2.29       -9.74     21.02 o 
  -6   2  19       78.95       95.25     32.51 o 
  -5   2  19       49.54       32.75     27.28 o 
  -4   2  19      133.45       94.72     32.45 o 
  -3   2  19       52.55       39.96     50.55 o 
  -2   2  19      117.02       85.93     50.76 o 
  -1   2  19       56.07       36.52     20.89 o 
   0   2  19      209.25      237.00     22.10 o 
   1   2  19       84.69       48.20     23.74 o 
   2   2  19      337.08      330.14     27.94 o 
   3   2  19      284.40      274.64     24.36 o 
   4   2  19      127.23      171.05     29.92 o 
   5   2  19        6.88        7.85     25.32 o 
   6   2  19       23.78       20.97     24.59 o 
   7   2  19       74.07       72.69     78.46 o 
   8   2  19        1.23      -38.17     40.51 o 
 -11   3  19       32.55       26.68     48.09 o 
 -10   3  19       25.72       19.40     31.19 o 
  -9   3  19        8.18        4.64     26.32 o 
  -8   3  19       56.02      -27.70     27.70 o 
  -7   3  19       39.02       42.30     23.44 o 
  -6   3  19       36.30       10.88     22.95 o 
  -5   3  19        5.23       27.09     47.35 o 
  -4   3  19      225.33      266.87     41.53 o 
  -3   3  19       21.78       39.76     29.10 o 
  -2   3  19      135.34      128.50     32.13 o 
  -1   3  19        1.14       -6.27     24.46 o 
   0   3  19       24.05       43.80     26.17 o 
   1   3  19       11.09        1.46     41.53 o 
   2   3  19      159.18      180.63     20.05 o 
   3   3  19        3.16       -8.53     30.46 o 
   4   3  19      145.90      124.72     30.47 o 
   5   3  19       42.55       58.96     27.14 o 
   6   3  19       12.61      -32.16     32.16 o 
   7   3  19        0.51       32.63     47.40 o 
   8   3  19        5.96       24.26     31.55 o 
 -11   4  19      224.87      299.08     42.59 o 
 -10   4  19        0.03       13.10     31.56 o 
  -9   4  19       15.72        2.13     46.70 o 
  -8   4  19       73.86       30.85     35.20 o 
  -7   4  19       50.41      -38.01     49.16 o 
  -6   4  19      126.62       91.34     25.93 o 
  -5   4  19      204.37      234.60     30.52 o 
  -4   4  19      176.14      147.75     43.56 o 
  -3   4  19       41.76      -20.01     22.45 o 
  -2   4  19      443.26      519.22     54.92 o 
  -1   4  19       50.35       39.29     27.92 o 
   0   4  19        0.05       -2.00     17.33 o 
   1   4  19       98.32      106.11     28.30 o 
   2   4  19        1.21      -25.19     43.77 o 
   3   4  19       68.98       84.12     42.70 o 
   4   4  19       29.91       53.80     44.30 o 
   5   4  19        2.76       73.13     48.79 o 
   6   4  19        9.17       21.88     34.16 o 
   7   4  19       20.89      128.00     50.92 o 
 -10   5  19        0.56      -41.95     50.60 o 
  -9   5  19        3.75      -39.32     39.32 o 
  -8   5  19        2.08       15.67     30.47 o 
  -7   5  19        3.32       43.32     41.53 o 
  -6   5  19      587.23      607.41     98.16 o 
  -5   5  19       76.73       77.67     57.86 o 
  -4   5  19      261.97      339.67     38.99 o 
  -3   5  19       28.85       18.24     32.61 o 
  -2   5  19        5.54       -7.26     18.79 o 
  -1   5  19       10.61       -4.18     39.39 o 
   0   5  19       15.42        9.63     35.60 o 
   1   5  19        6.64       25.09     22.26 o 
   2   5  19        9.73       62.02     47.51 o 
   3   5  19       10.61      -45.16     47.83 o 
   4   5  19       74.43      172.73     56.26 o 
   5   5  19       25.61       40.46     41.85 o 
   6   5  19      153.64      145.72     51.78 o 
  -8   6  19       31.41      -10.79     31.37 o 
  -7   6  19       25.77       43.38    119.24 o 
  -6   6  19       27.10       23.92     36.17 o 
  -5   6  19       60.21       36.50     24.79 o 
  -4   6  19       22.41        4.17     35.44 o 
  -3   6  19       16.50       19.18     27.11 o 
  -2   6  19        1.63       45.03     31.32 o 
  -1   6  19        1.55       24.92     19.88 o 
   0   6  19      157.66      232.94     32.89 o 
   1   6  19        3.67      -43.24     53.70 o 
   2   6  19       65.82       24.98     48.68 o 
   3   6  19       77.09       41.10     55.62 o 
   4   6  19        3.84       24.02     52.10 o 
   5   6  19       31.60       30.96     57.97 o 
  -6   7  19       34.25      112.57    103.60 o 
  -5   7  19       22.46        6.25     54.98 o 
  -4   7  19      103.84       90.12     28.88 o 
  -3   7  19        0.06       -3.05     25.58 o 
  -2   7  19        4.33       49.44     28.49 o 
  -1   7  19        8.08        3.09     20.25 o 
   0   7  19        8.32       54.66     54.66 o 
   1   7  19       42.56       86.15     60.10 o 
   2   7  19       25.51       62.98     40.67 o 
   3   7  19       62.89       -1.28     43.66 o 
 -10   0  20       25.02       43.34     40.78 o 
  -8   0  20      356.86      483.59     71.10 o 
  -6   0  20      240.26      344.39     58.93 o 
  -4   0  20        5.51       13.24     30.42 o 
  -2   0  20       51.90       13.91     23.86 o 
   0   0  20       56.12      100.31     74.46 o 
   2   0  20      530.10      669.62     46.87 o 
   4   0  20      177.09      207.26     33.31 o 
   6   0  20       68.77       46.54     55.83 o 
 -11   1  20       16.95       26.34     28.57 o 
 -10   1  20       70.93       66.90     54.07 o 
  -9   1  20        0.27        7.42     30.48 o 
  -8   1  20       30.46       25.93     29.32 o 
  -7   1  20        3.45      -14.87     28.24 o 
  -6   1  20       16.66       42.29     28.14 o 
  -5   1  20       29.08       20.09     31.96 o 
  -4   1  20       22.38       20.87     17.53 o 
  -3   1  20        4.24       17.04     12.46 o 
  -2   1  20       60.04       11.80     16.53 o 
  -1   1  20        4.65       12.43     21.10 o 
   0   1  20       44.05       47.05     31.21 o 
   1   1  20      223.96      221.29     25.54 o 
   2   1  20       64.21      101.47     20.54 o 
   3   1  20       74.11       48.49     23.11 o 
   4   1  20        2.55      -11.16     20.84 o 
   5   1  20      187.00      167.05     22.22 o 
   6   1  20       53.51       27.84     24.52 o 
   7   1  20      128.92      104.62     38.11 o 
 -11   2  20        3.85        1.28     59.46 o 
 -10   2  20        4.05      -11.53     38.74 o 
  -9   2  20        6.45      -11.33     33.04 o 
  -8   2  20        1.11       -2.10     27.42 o 
  -7   2  20        0.41       -5.14     27.61 o 
  -6   2  20        5.48       18.29     28.34 o 
  -5   2  20      160.52      198.64     29.51 o 
  -4   2  20       63.70       56.87     27.35 o 
  -3   2  20      188.71      157.84     31.44 o 
  -2   2  20       90.18      100.92     27.40 o 
  -1   2  20       63.82       66.87     21.95 o 
   0   2  20        3.00       30.01     27.28 o 
   1   2  20      171.64      165.69     37.29 o 
   2   2  20      401.37      423.67     31.12 o 
   3   2  20      108.71       80.99     20.73 o 
   4   2  20        6.50       -4.42     21.19 o 
   5   2  20        3.78       55.88     32.19 o 
   6   2  20       34.40       30.82     32.52 o 
   7   2  20        0.41      -34.29     34.29 o 
 -10   3  20      146.68      150.48     43.94 o 
  -9   3  20       74.17      126.67     50.49 o 
  -8   3  20       62.41       50.90     26.60 o 
  -7   3  20        2.23       34.20     35.34 o 
  -6   3  20      103.95       97.69     31.88 o 
  -5   3  20       20.12       21.93     33.47 o 
  -4   3  20        0.38       19.24     31.49 o 
  -3   3  20       29.18       34.86     25.95 o 
  -2   3  20        8.35       46.80     30.58 o 
  -1   3  20       11.39       31.05     24.61 o 
   0   3  20       97.51       90.69     30.26 o 
   1   3  20        0.71      -15.05     21.20 o 
   2   3  20       89.16       66.36     53.27 o 
   3   3  20       31.21        7.63     31.79 o 
   4   3  20       54.61        3.63     33.05 o 
   5   3  20       39.16       27.09     30.33 o 
   6   3  20       50.36       -5.10     24.61 o 
  -9   4  20        1.28      -16.76     30.90 o 
  -8   4  20        1.55       68.52     33.74 o 
  -7   4  20        0.47       84.88     58.61 o 
  -6   4  20        7.23       17.93     24.46 o 
  -5   4  20        0.50       24.20     33.63 o 
  -4   4  20        0.49      -10.74     26.41 o 
  -3   4  20        0.16       10.27     52.74 o 
  -2   4  20       71.36       31.43     50.92 o 
  -1   4  20        0.11       -1.22     25.40 o 
   0   4  20       75.67       31.37     47.93 o 
   1   4  20       22.82       10.80     25.43 o 
   2   4  20       11.80       10.08     23.40 o 
   3   4  20       35.17       24.13     37.47 o 
   4   4  20       55.71       27.01     49.96 o 
   5   4  20       16.23       43.56     50.39 o 
   6   4  20        2.51      -19.22     48.04 o 
  -8   5  20        6.33       68.23     39.31 o 
  -7   5  20       26.70       15.49     69.87 o 
  -6   5  20       53.59       36.81     32.04 o 
  -5   5  20       14.43       12.17     27.15 o 
  -4   5  20       41.77       60.27     29.38 o 
  -3   5  20       10.01      -25.27     31.40 o 
  -2   5  20       46.07       49.89     23.90 o 
  -1   5  20       20.22       -2.87     18.62 o 
   0   5  20        7.96       47.74     28.50 o 
   1   5  20       64.62      117.00     55.30 o 
   2   5  20       54.91      -52.95     52.95 o 
   3   5  20       48.71      -46.65     51.99 o 
   4   5  20        0.89      -53.80     53.80 o 
  -6   6  20        0.93       11.80     30.42 o 
  -5   6  20       29.57       52.52     27.65 o 
  -4   6  20       40.32       22.76     33.50 o 
  -3   6  20        2.91       23.70     37.04 o 
  -2   6  20        0.02      -34.05     51.67 o 
  -1   6  20        0.88       -2.57     41.05 o 
   0   6  20        5.95      -24.77     39.07 o 
   1   6  20        0.69      -40.57     40.57 o 
   2   6  20        3.02       82.95     43.45 o 
   3   6  20        3.84       49.11     45.16 o 
  -3   7  20        4.99        0.00     30.21 o 
  -1   7  20       88.66       85.62     46.65 o 
  -9   0  21        8.17       16.65     39.71 o 
  -7   0  21       70.25      115.51     51.99 o 
  -5   0  21       11.75       32.88     34.16 o 
  -3   0  21      207.18      207.42     57.22 o 
  -1   0  21       68.59       42.15     23.08 o 
   1   0  21       48.15       65.76     25.46 o 
   3   0  21      369.26      447.35     40.64 o 
   5   0  21       83.87       49.85     53.91 o 
 -10   1  21       65.30       12.60     44.09 o 
  -9   1  21       98.69      120.02     41.96 o 
  -8   1  21        6.63        2.92     29.90 o 
  -7   1  21       55.45        0.36     28.89 o 
  -6   1  21        9.75      -19.27     28.11 o 
  -5   1  21       12.89       -0.24     24.04 o 
  -4   1  21       15.78        8.55     34.32 o 
  -3   1  21       37.62       55.65     42.27 o 
  -2   1  21       18.93       -6.07     16.25 o 
  -1   1  21        0.06       -2.24     16.40 o 
   0   1  21        3.83       10.86     17.08 o 
   1   1  21        6.53      -21.59     21.59 o 
   2   1  21       11.42       14.84     22.48 o 
   3   1  21       42.90       40.76     21.90 o 
   4   1  21       39.59       44.71     18.65 o 
   5   1  21       59.64       59.22     26.47 o 
   6   1  21       13.14       12.16     32.58 o 
  -9   2  21        6.55       20.64     49.05 o 
  -8   2  21       45.94       45.94     79.37 o 
  -7   2  21       27.67       47.62     37.28 o 
  -6   2  21        2.14      -11.94     26.77 o 
  -5   2  21        6.95      -33.39     33.39 o 
  -4   2  21       19.06       -8.63     32.74 o 
  -3   2  21        5.04       15.64     25.16 o 
  -2   2  21      181.66      219.46     58.98 o 
  -1   2  21       28.36       -8.18     26.63 o 
   0   2  21       68.89      -18.62     23.48 o 
   1   2  21       52.30       18.64     23.42 o 
   2   2  21       11.54        1.76     22.91 o 
   3   2  21       53.22       35.19     24.95 o 
   4   2  21       24.46       39.95     34.60 o 
   5   2  21      200.67      118.97     33.65 o 
  -9   3  21      474.53      667.96     83.37 o 
  -8   3  21      104.05      101.60     40.05 o 
  -7   3  21      221.99      211.39     38.41 o 
  -6   3  21       44.83        7.58     45.58 o 
  -5   3  21      271.86      313.95     60.05 o 
  -4   3  21       83.86       67.98     29.52 o 
  -3   3  21       10.90       23.18     72.06 o 
  -2   3  21        1.09       28.64     32.47 o 
  -1   3  21       60.37      117.91     29.88 o 
   0   3  21       12.45       16.75     24.91 o 
   1   3  21      113.38       96.63     60.69 o 
   2   3  21       20.57       36.59     29.04 o 
   3   3  21       76.60       62.34     40.67 o 
   4   3  21        6.61        4.95     24.17 o 
   5   3  21        7.74        2.82     38.07 o 
  -8   4  21       28.74        3.74     54.66 o 
  -7   4  21       61.56       35.63     51.13 o 
  -6   4  21       19.97       -6.58     27.53 o 
  -5   4  21       10.85        6.67     34.67 o 
  -4   4  21       86.93       51.25     29.51 o 
  -3   4  21        2.97       26.50     32.34 o 
  -2   4  21       19.11       19.13     22.83 o 
  -1   4  21       34.09       24.95     56.31 o 
   0   4  21       16.74      -27.86     28.95 o 
   1   4  21       22.38       31.42     29.47 o 
   2   4  21       21.73       62.77     50.71 o 
   3   4  21      146.44      122.45     57.86 o 
   4   4  21       62.57       23.06     39.39 o 
  -6   5  21      335.73      314.92     63.52 o 
  -5   5  21        5.23        2.60     26.78 o 
  -4   5  21       30.36       -1.34     38.91 o 
  -3   5  21       62.05       40.14    117.54 o 
  -2   5  21      125.58      154.21     45.37 o 
  -1   5  21        1.58        9.61     26.43 o 
   0   5  21        4.49       45.90     41.95 o 
   1   5  21       37.27       17.08     40.89 o 
   2   5  21       44.28      -42.49     42.49 o 
  -8   0  22      146.16      169.95     47.61 o 
  -6   0  22       57.60       74.30     54.76 o 
  -4   0  22       20.27       96.29     51.46 o 
  -2   0  22        6.84       70.78     52.10 o 
   0   0  22      198.12      267.27     57.06 o 
   2   0  22        1.37        2.02     28.25 o 
   4   0  22      109.81      107.29     47.61 o 
  -8   1  22      150.89      219.96     58.66 o 
  -7   1  22       31.15       64.66     41.17 o 
  -6   1  22        2.13       40.62     56.95 o 
  -5   1  22        4.86        7.27     28.65 o 
  -4   1  22       47.79       42.96     48.47 o 
  -3   1  22       18.88       46.43     35.09 o 
  -2   1  22       46.76      142.26     39.78 o 
  -1   1  22       70.73       98.96     23.59 o 
   0   1  22        0.24       34.79     21.50 o 
   1   1  22       63.75       53.37     27.69 o 
   2   1  22        3.17      -13.83     17.78 o 
   3   1  22        9.67       20.31     22.07 o 
   4   1  22       19.70       25.47     30.18 o 
  -7   2  22       26.53       19.13     54.39 o 
  -6   2  22       67.20       50.61     39.03 o 
  -5   2  22        2.88      -21.55     36.63 o 
  -4   2  22        8.25        6.55     25.97 o 
  -3   2  22       11.60       12.01     22.98 o 
  -2   2  22        4.00       47.69     36.03 o 
  -1   2  22        2.60       13.99     35.71 o 
   0   2  22        0.15      -11.45     26.33 o 
   1   2  22        6.70        0.07     33.83 o 
   2   2  22       34.96        0.91     20.62 o 
   3   2  22       19.17      -28.76     28.76 o 
  -6   3  22        8.10       22.46     30.18 o 
  -5   3  22        1.80       18.91     26.23 o 
  -4   3  22        5.67       24.44     28.42 o 
  -3   3  22       71.00       89.28     38.06 o 
  -2   3  22       53.83       33.82     35.48 o 
  -1   3  22        3.85        6.29     32.87 o 
   0   3  22        3.51      -19.90     36.46 o 
   1   3  22       28.56        1.42     31.02 o 
   2   3  22      371.68      451.03     74.41 o 
  -5   4  22        2.64        4.84     51.72 o 
  -4   4  22        1.19       -8.57     24.97 o 
  -3   4  22        6.32       85.43     38.75 o 
  -2   4  22      117.72       70.50     38.20 o 
  -1   4  22      213.38      186.96     31.20 o 
   0   4  22       55.84       26.07     40.25 o 
   1   4  22        0.52       43.88     42.59 o 
  -5   0  23      258.84      299.34     65.33 o 
  -3   0  23       62.10       83.37     56.90 o 
  -1   0  23       31.84      -17.40     49.64 o 
   1   0  23       23.15       48.89     38.00 o 
  -5   1  23       37.47       57.54     46.06 o 
  -4   1  23        0.61      -19.25     40.14 o 
  -3   1  23       43.14      -12.59     60.69 o 
  -2   1  23       13.98       36.45     43.98 o 
  -1   1  23        0.34      -38.55     71.63 o 
   0   1  23       58.67       51.04     36.10 o 
  -3   2  23        3.85       32.06     34.59 o 
  -2   2  23        0.47       -6.71     25.09 o 
  -1   2  23       37.47       28.03     30.91 o 
                                                 
